# Supplementary material for: Gold(iii) promoted formation of dihydroquinazolinones: double X–H activation by gold
Source: RSC Adv. 2020 Sep 28;10(59):35681–91. doi: 10.1039/d0ra06537d (PMC9056963; doi:10.1039/d0ra06537d)
Supplement: RA-010-D0RA06537D-s002 [file RA-010-D0RA06537D-s002.cif]

# Electronic Supplementary Material (ESI) for RSC Advances.
# This journal is © The Royal Society of Chemistry 2020

####################################################################### 
# 
# This file contains crystal structure data downloaded from the 
# Cambridge Structural Database (CSD) hosted by the Cambridge 
# Crystallographic Data Centre (CCDC).
# 
# Full information about CCDC data access policies and citation 
# guidelines are available at http://www.ccdc.cam.ac.uk/access/V1 
# 
# Audit and citation data items may have been added by the CCDC. 
# Please retain this information to preserve the provenance of 
# this file and to allow appropriate attribution of the data. 
# 
#######################################################################

data_KA302_0m_a-auto
_database_code_depnum_ccdc_archive 'CCDC 1863534'
loop_
_audit_author_name
_audit_author_address
'Sridhar Balasubramanian'
;CSIR-Indian Institute of Chemical Technology
India
;
_audit_update_record             
;
2018-08-23 deposited with the CCDC.	2020-09-15 downloaded from the CCDC.
;

_audit_creation_method           SHELXL-2018/3
_shelx_SHELXL_version_number     2018/3
_chemical_name_systematic        ?
_chemical_name_common            ?
_chemical_melting_point          ?
_chemical_formula_moiety         'C31 H22 N2 O3'
_chemical_formula_sum            'C31 H22 N2 O3'
_chemical_formula_weight         470.50

loop_
_atom_type_symbol
_atom_type_description
_atom_type_scat_dispersion_real
_atom_type_scat_dispersion_imag
_atom_type_scat_source
C C 0.0033 0.0016 'International Tables Vol C Tables 4.2.6.8 and 6.1.1.4'
H H 0.0000 0.0000 'International Tables Vol C Tables 4.2.6.8 and 6.1.1.4'
N N 0.0061 0.0033 'International Tables Vol C Tables 4.2.6.8 and 6.1.1.4'
O O 0.0106 0.0060 'International Tables Vol C Tables 4.2.6.8 and 6.1.1.4'

_space_group_crystal_system      triclinic
_space_group_IT_number           2
_space_group_name_H-M_alt        'P -1'
_space_group_name_Hall           '-P 1'

_shelx_space_group_comment       
;
The symmetry employed for this shelxl refinement is uniquely defined
by the following loop, which should always be used as a source of
symmetry information in preference to the above space-group names.
They are only intended as comments.
;

loop_
_space_group_symop_operation_xyz
'x, y, z'
'-x, -y, -z'

_cell_length_a                   8.2197(2)
_cell_length_b                   10.4608(2)
_cell_length_c                   14.4752(3)
_cell_angle_alpha                77.0948(8)
_cell_angle_beta                 79.6924(8)
_cell_angle_gamma                81.5655(9)
_cell_volume                     1186.21(4)
_cell_formula_units_Z            2
_cell_measurement_temperature    294(2)
_cell_measurement_reflns_used    9927
_cell_measurement_theta_min      2.73
_cell_measurement_theta_max      27.37

_exptl_crystal_description       block
_exptl_crystal_colour            colorless
_exptl_crystal_density_meas      ?
_exptl_crystal_density_method    ?
_exptl_crystal_density_diffrn    1.317
_exptl_crystal_F_000             492
_exptl_transmission_factor_min   ?
_exptl_transmission_factor_max   ?
_exptl_crystal_size_max          0.330
_exptl_crystal_size_mid          0.310
_exptl_crystal_size_min          0.150
_exptl_absorpt_coefficient_mu    0.085
_shelx_estimated_absorpt_T_min   0.972
_shelx_estimated_absorpt_T_max   0.987
_exptl_absorpt_correction_type   multi-scan
_exptl_absorpt_correction_T_min  0.7183
_exptl_absorpt_correction_T_max  0.7461
_exptl_absorpt_process_details   'SADABS, Bruker, 2016'


_diffrn_ambient_temperature      294(2)
_diffrn_radiation_wavelength     0.71073
_diffrn_radiation_type           MoK\a
_diffrn_measurement_device_type  'Bruker D8 QUEST PHOTON-100'
_diffrn_measurement_method       '\w and \f'
_diffrn_detector_area_resol_mean ?
_diffrn_reflns_number            35683
_diffrn_reflns_av_unetI/netI     0.0518
_diffrn_reflns_av_R_equivalents  0.0618
_diffrn_reflns_limit_h_min       -11
_diffrn_reflns_limit_h_max       11
_diffrn_reflns_limit_k_min       -14
_diffrn_reflns_limit_k_max       14
_diffrn_reflns_limit_l_min       -20
_diffrn_reflns_limit_l_max       20
_diffrn_reflns_theta_min         2.232
_diffrn_reflns_theta_max         30.509
_diffrn_reflns_theta_full        25.242
_diffrn_measured_fraction_theta_max 0.996
_diffrn_measured_fraction_theta_full 1.000
_diffrn_reflns_Laue_measured_fraction_max 0.996
_diffrn_reflns_Laue_measured_fraction_full 1.000
_diffrn_reflns_point_group_measured_fraction_max 0.996
_diffrn_reflns_point_group_measured_fraction_full 1.000
_reflns_number_total             7216
_reflns_number_gt                4596
_reflns_threshold_expression     'I > 2\s(I)'
_reflns_Friedel_coverage         0.000
_reflns_Friedel_fraction_max     .
_reflns_Friedel_fraction_full    .

_reflns_special_details          
;
 Reflections were merged by SHELXL according to the crystal
 class for the calculation of statistics and refinement.
 
 _reflns_Friedel_fraction is defined as the number of unique
 Friedel pairs measured divided by the number that would be
 possible theoretically, ignoring centric projections and
 systematic absences.
;

_computing_data_collection       '<i>APEX3</i> (Bruker, 2016)'
_computing_cell_refinement       '<i>SAINT</i> (Bruker, 2016)'
_computing_data_reduction        'Bruker SAINT'
_computing_structure_solution    '<i>SHELXT</i> (Sheldrick, 2015a)'
_computing_structure_refinement  '<i>SHELXL2014</i> (Sheldrick, 2015b)'
_computing_molecular_graphics    'Bruker SHELXTL'
_computing_publication_material  'Bruker SHELXTL'

_refine_ls_structure_factor_coef Fsqd
_refine_ls_matrix_type           full
_refine_ls_weighting_scheme      calc
_refine_ls_weighting_details     
'w=1/[\s^2^(Fo^2^)+(0.0704P)^2^+0.3985P] where P=(Fo^2^+2Fc^2^)/3'
_atom_sites_solution_primary     ?
_atom_sites_solution_secondary   ?
_atom_sites_solution_hydrogens   mixed
_refine_ls_hydrogen_treatment    mixed
_refine_ls_extinction_method     none
_refine_ls_extinction_coef       .
_refine_ls_number_reflns         7216
_refine_ls_number_parameters     333
_refine_ls_number_restraints     0
_refine_ls_R_factor_all          0.1111
_refine_ls_R_factor_gt           0.0634
_refine_ls_wR_factor_ref         0.1669
_refine_ls_wR_factor_gt          0.1459
_refine_ls_goodness_of_fit_ref   1.021
_refine_ls_restrained_S_all      1.021
_refine_ls_shift/su_max          0.000
_refine_ls_shift/su_mean         0.000

loop_
_atom_site_label
_atom_site_type_symbol
_atom_site_fract_x
_atom_site_fract_y
_atom_site_fract_z
_atom_site_U_iso_or_equiv
_atom_site_adp_type
_atom_site_occupancy
_atom_site_site_symmetry_order
_atom_site_calc_flag
_atom_site_refinement_flags_posn
_atom_site_refinement_flags_adp
_atom_site_refinement_flags_occupancy
_atom_site_disorder_assembly
_atom_site_disorder_group
C1 C 0.39066(18) 0.55413(15) 0.78286(10) 0.0284(3) Uani 1 1 d . . . . .
C2 C 0.41319(19) 0.66914(15) 0.91017(11) 0.0305(3) Uani 1 1 d . . . . .
C3 C 0.3213(2) 0.78394(16) 0.85479(12) 0.0370(4) Uani 1 1 d . . . . .
C4 C 0.2466(3) 0.8899(2) 0.89663(16) 0.0557(5) Uani 1 1 d . . . . .
H4 H 0.250861 0.886979 0.960839 0.067 Uiso 1 1 calc R U . . .
C5 C 0.1663(3) 0.9988(2) 0.8435(2) 0.0713(7) Uani 1 1 d . . . . .
H5 H 0.114477 1.068722 0.871861 0.086 Uiso 1 1 calc R U . . .
C6 C 0.1636(3) 1.0035(2) 0.74776(19) 0.0682(7) Uani 1 1 d . . . . .
H6 H 0.110475 1.077569 0.711723 0.082 Uiso 1 1 calc R U . . .
C7 C 0.2379(3) 0.9005(2) 0.70456(15) 0.0542(5) Uani 1 1 d . . . . .
H7 H 0.236157 0.905567 0.639759 0.065 Uiso 1 1 calc R U . . .
C8 C 0.3158(2) 0.78826(16) 0.75873(12) 0.0360(4) Uani 1 1 d . . . . .
C9 C 0.21608(19) 0.50706(16) 0.81605(11) 0.0311(3) Uani 1 1 d . . . . .
C10 C 0.0859(2) 0.56051(19) 0.76492(14) 0.0426(4) Uani 1 1 d . . . . .
H10 H 0.102828 0.626679 0.710472 0.051 Uiso 1 1 calc R U . . .
C11 C -0.0692(2) 0.5154(2) 0.79489(17) 0.0553(5) Uani 1 1 d . . . . .
H11 H -0.156366 0.552763 0.761008 0.066 Uiso 1 1 calc R U . . .
C12 C -0.0951(3) 0.4165(3) 0.87392(18) 0.0614(6) Uani 1 1 d . . . . .
H12 H -0.198843 0.385626 0.893067 0.074 Uiso 1 1 calc R U . . .
C13 C 0.0333(3) 0.3630(3) 0.92478(17) 0.0630(6) Uani 1 1 d . . . . .
H13 H 0.016075 0.295790 0.978504 0.076 Uiso 1 1 calc R U . . .
C14 C 0.1878(2) 0.4085(2) 0.89657(14) 0.0481(5) Uani 1 1 d . . . . .
H14 H 0.273400 0.372615 0.932034 0.058 Uiso 1 1 calc R U . . .
C15 C 0.50252(19) 0.45644(16) 0.73112(11) 0.0296(3) Uani 1 1 d . . . . .
C16 C 0.5815(2) 0.46341(17) 0.64052(12) 0.0347(4) Uani 1 1 d . . . . .
H16 H 0.580892 0.537148 0.590819 0.042 Uiso 1 1 calc R U . . .
C17 C 0.66653(19) 0.33490(17) 0.63583(11) 0.0324(3) Uani 1 1 d . . . . .
C18 C 0.6316(2) 0.25759(17) 0.72435(11) 0.0327(3) Uani 1 1 d . . . . .
C19 C 0.7756(2) 0.29831(17) 0.54915(11) 0.0351(4) Uani 1 1 d . . . . .
C20 C 0.9578(2) 0.27764(17) 0.54847(11) 0.0348(4) Uani 1 1 d . . . . .
C21 C 1.0301(2) 0.3344(2) 0.60619(15) 0.0494(5) Uani 1 1 d . . . . .
H21 H 0.963453 0.383073 0.648120 0.059 Uiso 1 1 calc R U . . .
C22 C 1.2008(3) 0.3193(3) 0.60197(19) 0.0644(6) Uani 1 1 d . . . . .
H22 H 1.248829 0.359172 0.640162 0.077 Uiso 1 1 calc R U . . .
C23 C 1.2995(3) 0.2459(3) 0.54184(17) 0.0633(6) Uani 1 1 d . . . . .
H23 H 1.414284 0.234728 0.539895 0.076 Uiso 1 1 calc R U . . .
C24 C 1.2291(3) 0.1888(3) 0.48444(17) 0.0656(6) Uani 1 1 d . . . . .
H24 H 1.296614 0.138409 0.443931 0.079 Uiso 1 1 calc R U . . .
C25 C 1.0597(2) 0.2053(2) 0.48623(14) 0.0534(5) Uani 1 1 d . . . . .
H25 H 1.013184 0.168058 0.445838 0.064 Uiso 1 1 calc R U . . .
C26 C 0.6727(2) 0.11914(17) 0.76737(12) 0.0356(4) Uani 1 1 d . . . . .
C27 C 0.7259(3) 0.0250(2) 0.71182(14) 0.0563(6) Uani 1 1 d . . . . .
H27 H 0.735756 0.049771 0.645409 0.068 Uiso 1 1 calc R U . . .
C28 C 0.7644(3) -0.1052(2) 0.75375(15) 0.0632(6) Uani 1 1 d . . . . .
H28 H 0.800889 -0.167107 0.715241 0.076 Uiso 1 1 calc R U . . .
C29 C 0.7497(3) -0.1448(2) 0.85169(15) 0.0530(5) Uani 1 1 d . . . . .
H29 H 0.777546 -0.232597 0.879604 0.064 Uiso 1 1 calc R U . . .
C30 C 0.6935(3) -0.0530(2) 0.90742(15) 0.0629(6) Uani 1 1 d . . . . .
H30 H 0.681271 -0.079172 0.973825 0.076 Uiso 1 1 calc R U . . .
C31 C 0.6546(3) 0.0780(2) 0.86648(13) 0.0531(5) Uani 1 1 d . . . . .
H31 H 0.616177 0.139082 0.905480 0.064 Uiso 1 1 calc R U . . .
N1 N 0.46347(16) 0.56578(14) 0.86618(9) 0.0301(3) Uani 1 1 d . . . . .
H1N H 0.507(3) 0.493(2) 0.8991(15) 0.049(6) Uiso 1 1 d . . . . .
N2 N 0.39136(18) 0.68168(14) 0.71797(10) 0.0356(3) Uani 1 1 d . . . . .
H2N H 0.365(2) 0.6808(19) 0.6646(15) 0.040(5) Uiso 1 1 d . . . . .
O1 O 0.44690(16) 0.66808(12) 0.99039(8) 0.0398(3) Uani 1 1 d . . . . .
O2 O 0.52896(14) 0.33198(11) 0.78348(7) 0.0327(3) Uani 1 1 d . . . . .
O3 O 0.71543(17) 0.29069(18) 0.47994(9) 0.0615(4) Uani 1 1 d . . . . .

loop_
_atom_site_aniso_label
_atom_site_aniso_U_11
_atom_site_aniso_U_22
_atom_site_aniso_U_33
_atom_site_aniso_U_23
_atom_site_aniso_U_13
_atom_site_aniso_U_12
C1 0.0288(7) 0.0317(8) 0.0242(7) -0.0056(6) -0.0072(6) 0.0017(6)
C2 0.0318(8) 0.0321(8) 0.0281(8) -0.0043(6) -0.0078(6) -0.0039(6)
C3 0.0427(9) 0.0307(8) 0.0387(9) -0.0059(7) -0.0133(7) -0.0010(7)
C4 0.0747(15) 0.0420(11) 0.0540(12) -0.0178(9) -0.0229(11) 0.0102(10)
C5 0.0927(19) 0.0400(12) 0.0846(18) -0.0216(11) -0.0348(15) 0.0220(12)
C6 0.0875(17) 0.0373(11) 0.0773(16) -0.0021(11) -0.0365(14) 0.0151(11)
C7 0.0692(14) 0.0429(11) 0.0473(11) 0.0044(9) -0.0252(10) 0.0035(10)
C8 0.0387(9) 0.0316(8) 0.0365(9) 0.0005(7) -0.0120(7) -0.0033(7)
C9 0.0285(8) 0.0357(8) 0.0311(8) -0.0140(7) -0.0047(6) 0.0014(6)
C10 0.0365(9) 0.0477(11) 0.0460(10) -0.0132(8) -0.0135(8) 0.0018(8)
C11 0.0323(9) 0.0715(15) 0.0711(14) -0.0318(12) -0.0169(9) 0.0027(9)
C12 0.0327(10) 0.0822(17) 0.0739(15) -0.0310(13) 0.0051(10) -0.0145(10)
C13 0.0478(12) 0.0784(16) 0.0569(13) -0.0016(11) 0.0038(10) -0.0208(11)
C14 0.0379(10) 0.0614(13) 0.0407(10) -0.0008(9) -0.0056(8) -0.0068(9)
C15 0.0266(7) 0.0349(8) 0.0267(7) -0.0058(6) -0.0058(6) -0.0005(6)
C16 0.0347(8) 0.0388(9) 0.0272(8) -0.0035(7) -0.0043(6) 0.0018(7)
C17 0.0291(8) 0.0428(9) 0.0240(7) -0.0083(6) -0.0044(6) 0.0030(7)
C18 0.0326(8) 0.0398(9) 0.0249(7) -0.0109(6) -0.0031(6) 0.0037(7)
C19 0.0348(8) 0.0451(10) 0.0230(7) -0.0066(7) -0.0029(6) 0.0011(7)
C20 0.0329(8) 0.0421(9) 0.0271(8) -0.0060(7) -0.0010(6) -0.0025(7)
C21 0.0435(10) 0.0540(12) 0.0570(12) -0.0245(10) -0.0072(9) -0.0060(9)
C22 0.0472(12) 0.0765(16) 0.0798(16) -0.0266(13) -0.0150(11) -0.0174(11)
C23 0.0329(10) 0.0851(17) 0.0681(15) -0.0082(13) -0.0040(10) -0.0102(10)
C24 0.0392(11) 0.0967(19) 0.0572(13) -0.0282(13) 0.0046(9) 0.0097(11)
C25 0.0416(10) 0.0805(15) 0.0416(10) -0.0296(10) -0.0013(8) 0.0025(10)
C26 0.0366(9) 0.0385(9) 0.0296(8) -0.0085(7) -0.0021(6) 0.0014(7)
C27 0.0870(16) 0.0453(11) 0.0299(9) -0.0104(8) 0.0001(9) 0.0077(10)
C28 0.0937(18) 0.0430(12) 0.0459(12) -0.0170(9) 0.0049(11) 0.0084(11)
C29 0.0677(14) 0.0370(10) 0.0489(12) -0.0045(8) -0.0061(10) 0.0012(9)
C30 0.1014(19) 0.0473(12) 0.0331(10) -0.0021(9) -0.0054(11) -0.0011(12)
C31 0.0808(15) 0.0428(11) 0.0314(9) -0.0103(8) -0.0030(9) 0.0045(10)
N1 0.0335(7) 0.0294(7) 0.0281(7) -0.0049(5) -0.0127(5) 0.0030(5)
N2 0.0444(8) 0.0357(8) 0.0241(7) -0.0011(6) -0.0093(6) 0.0016(6)
O1 0.0538(7) 0.0385(7) 0.0298(6) -0.0070(5) -0.0156(5) -0.0027(5)
O2 0.0365(6) 0.0342(6) 0.0235(5) -0.0066(4) 0.0003(4) 0.0034(5)
O3 0.0430(8) 0.1146(13) 0.0304(7) -0.0265(8) -0.0089(6) 0.0022(8)

_geom_special_details            
;
 All esds (except the esd in the dihedral angle between two l.s. planes)
 are estimated using the full covariance matrix.  The cell esds are taken
 into account individually in the estimation of esds in distances, angles
 and torsion angles; correlations between esds in cell parameters are only
 used when they are defined by crystal symmetry.  An approximate (isotropic)
 treatment of cell esds is used for estimating esds involving l.s. planes.
;

loop_
_geom_bond_atom_site_label_1
_geom_bond_atom_site_label_2
_geom_bond_distance
_geom_bond_site_symmetry_2
_geom_bond_publ_flag
C1 N2 1.450(2) . ?
C1 N1 1.4742(19) . ?
C1 C15 1.507(2) . ?
C1 C9 1.545(2) . ?
C2 O1 1.2385(18) . ?
C2 N1 1.352(2) . ?
C2 C3 1.475(2) . ?
C3 C8 1.390(2) . ?
C3 C4 1.393(3) . ?
C4 C5 1.377(3) . ?
C4 H4 0.9300 . ?
C5 C6 1.380(3) . ?
C5 H5 0.9300 . ?
C6 C7 1.377(3) . ?
C6 H6 0.9300 . ?
C7 C8 1.397(2) . ?
C7 H7 0.9300 . ?
C8 N2 1.392(2) . ?
C9 C14 1.383(3) . ?
C9 C10 1.388(2) . ?
C10 C11 1.387(3) . ?
C10 H10 0.9300 . ?
C11 C12 1.369(3) . ?
C11 H11 0.9300 . ?
C12 C13 1.374(3) . ?
C12 H12 0.9300 . ?
C13 C14 1.383(3) . ?
C13 H13 0.9300 . ?
C14 H14 0.9300 . ?
C15 C16 1.346(2) . ?
C15 O2 1.3609(19) . ?
C16 C17 1.431(2) . ?
C16 H16 0.9300 . ?
C17 C18 1.361(2) . ?
C17 C19 1.495(2) . ?
C18 O2 1.3772(18) . ?
C18 C26 1.459(2) . ?
C19 O3 1.216(2) . ?
C19 C20 1.480(2) . ?
C20 C21 1.381(2) . ?
C20 C25 1.391(2) . ?
C21 C22 1.381(3) . ?
C21 H21 0.9300 . ?
C22 C23 1.367(3) . ?
C22 H22 0.9300 . ?
C23 C24 1.370(3) . ?
C23 H23 0.9300 . ?
C24 C25 1.374(3) . ?
C24 H24 0.9300 . ?
C25 H25 0.9300 . ?
C26 C27 1.382(2) . ?
C26 C31 1.390(2) . ?
C27 C28 1.377(3) . ?
C27 H27 0.9300 . ?
C28 C29 1.374(3) . ?
C28 H28 0.9300 . ?
C29 C30 1.367(3) . ?
C29 H29 0.9300 . ?
C30 C31 1.382(3) . ?
C30 H30 0.9300 . ?
C31 H31 0.9300 . ?
N1 H1N 0.87(2) . ?
N2 H2N 0.84(2) . ?

loop_
_geom_angle_atom_site_label_1
_geom_angle_atom_site_label_2
_geom_angle_atom_site_label_3
_geom_angle
_geom_angle_site_symmetry_1
_geom_angle_site_symmetry_3
_geom_angle_publ_flag
N2 C1 N1 106.72(13) . . ?
N2 C1 C15 107.02(13) . . ?
N1 C1 C15 109.14(12) . . ?
N2 C1 C9 113.95(12) . . ?
N1 C1 C9 110.19(12) . . ?
C15 C1 C9 109.66(13) . . ?
O1 C2 N1 121.79(14) . . ?
O1 C2 C3 122.69(15) . . ?
N1 C2 C3 115.48(13) . . ?
C8 C3 C4 119.94(16) . . ?
C8 C3 C2 119.31(15) . . ?
C4 C3 C2 120.70(16) . . ?
C5 C4 C3 120.4(2) . . ?
C5 C4 H4 119.8 . . ?
C3 C4 H4 119.8 . . ?
C4 C5 C6 119.4(2) . . ?
C4 C5 H5 120.3 . . ?
C6 C5 H5 120.3 . . ?
C7 C6 C5 121.26(19) . . ?
C7 C6 H6 119.4 . . ?
C5 C6 H6 119.4 . . ?
C6 C7 C8 119.54(19) . . ?
C6 C7 H7 120.2 . . ?
C8 C7 H7 120.2 . . ?
C3 C8 N2 119.22(14) . . ?
C3 C8 C7 119.43(17) . . ?
N2 C8 C7 121.33(16) . . ?
C14 C9 C10 118.79(16) . . ?
C14 C9 C1 120.26(14) . . ?
C10 C9 C1 120.95(15) . . ?
C11 C10 C9 120.13(19) . . ?
C11 C10 H10 119.9 . . ?
C9 C10 H10 119.9 . . ?
C12 C11 C10 120.58(19) . . ?
C12 C11 H11 119.7 . . ?
C10 C11 H11 119.7 . . ?
C11 C12 C13 119.58(19) . . ?
C11 C12 H12 120.2 . . ?
C13 C12 H12 120.2 . . ?
C12 C13 C14 120.4(2) . . ?
C12 C13 H13 119.8 . . ?
C14 C13 H13 119.8 . . ?
C9 C14 C13 120.49(19) . . ?
C9 C14 H14 119.8 . . ?
C13 C14 H14 119.8 . . ?
C16 C15 O2 110.40(14) . . ?
C16 C15 C1 133.69(15) . . ?
O2 C15 C1 115.87(13) . . ?
C15 C16 C17 106.43(14) . . ?
C15 C16 H16 126.8 . . ?
C17 C16 H16 126.8 . . ?
C18 C17 C16 106.85(14) . . ?
C18 C17 C19 128.21(15) . . ?
C16 C17 C19 124.92(15) . . ?
C17 C18 O2 108.92(14) . . ?
C17 C18 C26 135.33(15) . . ?
O2 C18 C26 115.72(13) . . ?
O3 C19 C20 121.28(15) . . ?
O3 C19 C17 120.37(15) . . ?
C20 C19 C17 118.29(14) . . ?
C21 C20 C25 118.93(17) . . ?
C21 C20 C19 120.79(16) . . ?
C25 C20 C19 120.22(16) . . ?
C20 C21 C22 120.33(19) . . ?
C20 C21 H21 119.8 . . ?
C22 C21 H21 119.8 . . ?
C23 C22 C21 120.2(2) . . ?
C23 C22 H22 119.9 . . ?
C21 C22 H22 119.9 . . ?
C22 C23 C24 120.0(2) . . ?
C22 C23 H23 120.0 . . ?
C24 C23 H23 120.0 . . ?
C23 C24 C25 120.5(2) . . ?
C23 C24 H24 119.7 . . ?
C25 C24 H24 119.7 . . ?
C24 C25 C20 119.98(19) . . ?
C24 C25 H25 120.0 . . ?
C20 C25 H25 120.0 . . ?
C27 C26 C31 118.12(17) . . ?
C27 C26 C18 121.56(15) . . ?
C31 C26 C18 120.30(15) . . ?
C28 C27 C26 120.70(18) . . ?
C28 C27 H27 119.6 . . ?
C26 C27 H27 119.6 . . ?
C29 C28 C27 120.90(19) . . ?
C29 C28 H28 119.5 . . ?
C27 C28 H28 119.5 . . ?
C30 C29 C28 118.90(19) . . ?
C30 C29 H29 120.6 . . ?
C28 C29 H29 120.6 . . ?
C29 C30 C31 120.92(19) . . ?
C29 C30 H30 119.5 . . ?
C31 C30 H30 119.5 . . ?
C30 C31 C26 120.42(18) . . ?
C30 C31 H31 119.8 . . ?
C26 C31 H31 119.8 . . ?
C2 N1 C1 121.04(12) . . ?
C2 N1 H1N 117.8(14) . . ?
C1 N1 H1N 116.9(14) . . ?
C8 N2 C1 115.10(13) . . ?
C8 N2 H2N 115.1(13) . . ?
C1 N2 H2N 113.0(13) . . ?
C15 O2 C18 107.39(12) . . ?

loop_
_geom_torsion_atom_site_label_1
_geom_torsion_atom_site_label_2
_geom_torsion_atom_site_label_3
_geom_torsion_atom_site_label_4
_geom_torsion
_geom_torsion_site_symmetry_1
_geom_torsion_site_symmetry_2
_geom_torsion_site_symmetry_3
_geom_torsion_site_symmetry_4
_geom_torsion_publ_flag
O1 C2 C3 C8 167.65(16) . . . . ?
N1 C2 C3 C8 -10.3(2) . . . . ?
O1 C2 C3 C4 -9.6(3) . . . . ?
N1 C2 C3 C4 172.47(17) . . . . ?
C8 C3 C4 C5 0.3(3) . . . . ?
C2 C3 C4 C5 177.6(2) . . . . ?
C3 C4 C5 C6 -1.3(4) . . . . ?
C4 C5 C6 C7 0.8(4) . . . . ?
C5 C6 C7 C8 0.8(4) . . . . ?
C4 C3 C8 N2 179.90(17) . . . . ?
C2 C3 C8 N2 2.6(3) . . . . ?
C4 C3 C8 C7 1.3(3) . . . . ?
C2 C3 C8 C7 -176.01(17) . . . . ?
C6 C7 C8 C3 -1.8(3) . . . . ?
C6 C7 C8 N2 179.6(2) . . . . ?
N2 C1 C9 C14 -161.82(16) . . . . ?
N1 C1 C9 C14 -41.9(2) . . . . ?
C15 C1 C9 C14 78.25(18) . . . . ?
N2 C1 C9 C10 19.5(2) . . . . ?
N1 C1 C9 C10 139.41(15) . . . . ?
C15 C1 C9 C10 -100.43(17) . . . . ?
C14 C9 C10 C11 0.2(3) . . . . ?
C1 C9 C10 C11 178.90(16) . . . . ?
C9 C10 C11 C12 -1.2(3) . . . . ?
C10 C11 C12 C13 1.1(3) . . . . ?
C11 C12 C13 C14 0.0(4) . . . . ?
C10 C9 C14 C13 0.9(3) . . . . ?
C1 C9 C14 C13 -177.86(18) . . . . ?
C12 C13 C14 C9 -1.0(4) . . . . ?
N2 C1 C15 C16 -7.6(2) . . . . ?
N1 C1 C15 C16 -122.74(19) . . . . ?
C9 C1 C15 C16 116.5(2) . . . . ?
N2 C1 C15 O2 174.84(12) . . . . ?
N1 C1 C15 O2 59.71(17) . . . . ?
C9 C1 C15 O2 -61.08(16) . . . . ?
O2 C15 C16 C17 -1.20(18) . . . . ?
C1 C15 C16 C17 -178.86(16) . . . . ?
C15 C16 C17 C18 0.67(18) . . . . ?
C15 C16 C17 C19 -177.77(15) . . . . ?
C16 C17 C18 O2 0.10(18) . . . . ?
C19 C17 C18 O2 178.47(15) . . . . ?
C16 C17 C18 C26 177.80(19) . . . . ?
C19 C17 C18 C26 -3.8(3) . . . . ?
C18 C17 C19 O3 111.0(2) . . . . ?
C16 C17 C19 O3 -70.9(3) . . . . ?
C18 C17 C19 C20 -71.7(2) . . . . ?
C16 C17 C19 C20 106.44(19) . . . . ?
O3 C19 C20 C21 154.2(2) . . . . ?
C17 C19 C20 C21 -23.1(3) . . . . ?
O3 C19 C20 C25 -22.9(3) . . . . ?
C17 C19 C20 C25 159.76(18) . . . . ?
C25 C20 C21 C22 0.0(3) . . . . ?
C19 C20 C21 C22 -177.16(19) . . . . ?
C20 C21 C22 C23 -1.2(4) . . . . ?
C21 C22 C23 C24 1.0(4) . . . . ?
C22 C23 C24 C25 0.4(4) . . . . ?
C23 C24 C25 C20 -1.7(4) . . . . ?
C21 C20 C25 C24 1.4(3) . . . . ?
C19 C20 C25 C24 178.6(2) . . . . ?
C17 C18 C26 C27 -19.1(3) . . . . ?
O2 C18 C26 C27 158.49(18) . . . . ?
C17 C18 C26 C31 162.6(2) . . . . ?
O2 C18 C26 C31 -19.8(2) . . . . ?
C31 C26 C27 C28 -1.9(3) . . . . ?
C18 C26 C27 C28 179.8(2) . . . . ?
C26 C27 C28 C29 0.5(4) . . . . ?
C27 C28 C29 C30 1.0(4) . . . . ?
C28 C29 C30 C31 -1.1(4) . . . . ?
C29 C30 C31 C26 -0.2(4) . . . . ?
C27 C26 C31 C30 1.7(3) . . . . ?
C18 C26 C31 C30 -180.0(2) . . . . ?
O1 C2 N1 C1 165.26(15) . . . . ?
C3 C2 N1 C1 -16.8(2) . . . . ?
N2 C1 N1 C2 47.54(18) . . . . ?
C15 C1 N1 C2 162.87(14) . . . . ?
C9 C1 N1 C2 -76.66(18) . . . . ?
C3 C8 N2 C1 31.6(2) . . . . ?
C7 C8 N2 C1 -149.83(17) . . . . ?
N1 C1 N2 C8 -53.48(17) . . . . ?
C15 C1 N2 C8 -170.22(13) . . . . ?
C9 C1 N2 C8 68.37(18) . . . . ?
C16 C15 O2 C18 1.28(17) . . . . ?
C1 C15 O2 C18 179.39(13) . . . . ?
C17 C18 O2 C15 -0.82(17) . . . . ?
C26 C18 O2 C15 -179.03(14) . . . . ?

loop_
_geom_hbond_atom_site_label_D
_geom_hbond_atom_site_label_H
_geom_hbond_atom_site_label_A
_geom_hbond_distance_DH
_geom_hbond_distance_HA
_geom_hbond_distance_DA
_geom_hbond_angle_DHA
_geom_hbond_site_symmetry_A
_geom_hbond_publ_flag
N1 H1N O1 0.87(2) 2.09(2) 2.931(2) 163(2) 2_667 yes
N2 H2N O3 0.84(2) 2.25(2) 3.085(2) 172(2) 2_666 yes

_refine_diff_density_max         0.237
_refine_diff_density_min         -0.257
_refine_diff_density_rms         0.050

_shelx_res_file                  
;
TITL KA302_0m_a_a.res in P-1
    KA302_0m_a-auto.res
    created by SHELXL-2018/3 at 12:33:41 on 23-Aug-2018
CELL 0.71073  8.2197   10.4608   14.4752   77.0948   79.6924   81.5655
ZERR 2.00 0.0002    0.0002    0.0003    0.0008    0.0008    0.0009
LATT 1
SFAC C  H  N  O
UNIT 62 44 4 6
LIST 6 ! automatically inserted. Change 6 to 4 for CHECKCIF!!
L.S. 10
ACTA
BOND $H
FMAP 2
EQIV $1 -x+1, -y+1, -z+2
HTAB N1 O1_$1
EQIV $2 -x+1, -y+1, -z+1
HTAB N2 O3_$2
PLAN 5
SIZE 0.33 0.31 0.15
CONF
TEMP 21.000
WGHT    0.070400    0.398500
FVAR       0.60865
C1    1    0.390661    0.554130    0.782855    11.00000    0.02881    0.03166 =
         0.02417   -0.00559   -0.00716    0.00175
C2    1    0.413188    0.669141    0.910170    11.00000    0.03176    0.03212 =
         0.02810   -0.00427   -0.00784   -0.00389
C3    1    0.321324    0.783937    0.854788    11.00000    0.04274    0.03068 =
         0.03869   -0.00592   -0.01331   -0.00103
C4    1    0.246568    0.889864    0.896630    11.00000    0.07467    0.04204 =
         0.05398   -0.01784   -0.02290    0.01019
AFIX  43
H4    2    0.250861    0.886979    0.960839    11.00000   -1.20000
AFIX   0
C5    1    0.166342    0.998837    0.843488    11.00000    0.09273    0.03996 =
         0.08456   -0.02156   -0.03484    0.02202
AFIX  43
H5    2    0.114477    1.068722    0.871861    11.00000   -1.20000
AFIX   0
C6    1    0.163554    1.003468    0.747756    11.00000    0.08749    0.03735 =
         0.07735   -0.00206   -0.03646    0.01505
AFIX  43
H6    2    0.110475    1.077569    0.711723    11.00000   -1.20000
AFIX   0
C7    1    0.237864    0.900465    0.704555    11.00000    0.06916    0.04294 =
         0.04731    0.00444   -0.02519    0.00345
AFIX  43
H7    2    0.236157    0.905567    0.639759    11.00000   -1.20000
AFIX   0
C8    1    0.315832    0.788257    0.758734    11.00000    0.03869    0.03156 =
         0.03648    0.00048   -0.01203   -0.00325
C9    1    0.216080    0.507064    0.816048    11.00000    0.02849    0.03569 =
         0.03114   -0.01402   -0.00469    0.00136
C10   1    0.085946    0.560515    0.764923    11.00000    0.03651    0.04765 =
         0.04604   -0.01316   -0.01351    0.00180
AFIX  43
H10   2    0.102828    0.626679    0.710472    11.00000   -1.20000
AFIX   0
C11   1   -0.069171    0.515437    0.794893    11.00000    0.03233    0.07151 =
         0.07108   -0.03178   -0.01691    0.00268
AFIX  43
H11   2   -0.156366    0.552763    0.761008    11.00000   -1.20000
AFIX   0
C12   1   -0.095060    0.416478    0.873920    11.00000    0.03272    0.08223 =
         0.07391   -0.03103    0.00515   -0.01454
AFIX  43
H12   2   -0.198843    0.385626    0.893067    11.00000   -1.20000
AFIX   0
C13   1    0.033273    0.363016    0.924776    11.00000    0.04776    0.07837 =
         0.05695   -0.00156    0.00383   -0.02084
AFIX  43
H13   2    0.016075    0.295790    0.978504    11.00000   -1.20000
AFIX   0
C14   1    0.187831    0.408539    0.896574    11.00000    0.03788    0.06137 =
         0.04068   -0.00084   -0.00559   -0.00680
AFIX  43
H14   2    0.273400    0.372615    0.932034    11.00000   -1.20000
AFIX   0
C15   1    0.502522    0.456442    0.731116    11.00000    0.02665    0.03494 =
         0.02675   -0.00584   -0.00577   -0.00049
C16   1    0.581488    0.463409    0.640520    11.00000    0.03474    0.03878 =
         0.02724   -0.00353   -0.00430    0.00181
AFIX  43
H16   2    0.580892    0.537148    0.590819    11.00000   -1.20000
AFIX   0
C17   1    0.666529    0.334895    0.635827    11.00000    0.02906    0.04277 =
         0.02405   -0.00826   -0.00441    0.00297
C18   1    0.631632    0.257591    0.724348    11.00000    0.03265    0.03981 =
         0.02495   -0.01091   -0.00314    0.00373
C19   1    0.775608    0.298309    0.549150    11.00000    0.03483    0.04513 =
         0.02297   -0.00660   -0.00294    0.00110
C20   1    0.957826    0.277639    0.548471    11.00000    0.03293    0.04211 =
         0.02714   -0.00603   -0.00097   -0.00253
C21   1    1.030097    0.334406    0.606188    11.00000    0.04354    0.05403 =
         0.05700   -0.02447   -0.00716   -0.00601
AFIX  43
H21   2    0.963453    0.383073    0.648120    11.00000   -1.20000
AFIX   0
C22   1    1.200816    0.319286    0.601969    11.00000    0.04724    0.07652 =
         0.07978   -0.02662   -0.01500   -0.01738
AFIX  43
H22   2    1.248829    0.359172    0.640162    11.00000   -1.20000
AFIX   0
C23   1    1.299456    0.245889    0.541841    11.00000    0.03287    0.08509 =
         0.06811   -0.00819   -0.00397   -0.01018
AFIX  43
H23   2    1.414284    0.234728    0.539895    11.00000   -1.20000
AFIX   0
C24   1    1.229140    0.188769    0.484443    11.00000    0.03918    0.09668 =
         0.05724   -0.02825    0.00460    0.00965
AFIX  43
H24   2    1.296614    0.138409    0.443931    11.00000   -1.20000
AFIX   0
C25   1    1.059709    0.205267    0.486229    11.00000    0.04163    0.08051 =
         0.04159   -0.02957   -0.00129    0.00248
AFIX  43
H25   2    1.013184    0.168058    0.445838    11.00000   -1.20000
AFIX   0
C26   1    0.672677    0.119138    0.767370    11.00000    0.03665    0.03855 =
         0.02955   -0.00852   -0.00209    0.00140
C27   1    0.725879    0.024965    0.711821    11.00000    0.08695    0.04529 =
         0.02994   -0.01037    0.00010    0.00769
AFIX  43
H27   2    0.735756    0.049771    0.645409    11.00000   -1.20000
AFIX   0
C28   1    0.764411   -0.105169    0.753747    11.00000    0.09371    0.04295 =
         0.04589   -0.01699    0.00488    0.00842
AFIX  43
H28   2    0.800889   -0.167107    0.715241    11.00000   -1.20000
AFIX   0
C29   1    0.749716   -0.144794    0.851687    11.00000    0.06770    0.03703 =
         0.04893   -0.00447   -0.00607    0.00116
AFIX  43
H29   2    0.777546   -0.232597    0.879604    11.00000   -1.20000
AFIX   0
C30   1    0.693517   -0.053036    0.907420    11.00000    0.10144    0.04733 =
         0.03312   -0.00212   -0.00538   -0.00114
AFIX  43
H30   2    0.681271   -0.079172    0.973825    11.00000   -1.20000
AFIX   0
C31   1    0.654649    0.078003    0.866480    11.00000    0.08076    0.04279 =
         0.03138   -0.01034   -0.00298    0.00451
AFIX  43
H31   2    0.616177    0.139082    0.905480    11.00000   -1.20000
AFIX   0
N1    3    0.463474    0.565781    0.866180    11.00000    0.03346    0.02945 =
         0.02808   -0.00489   -0.01269    0.00302
H1N   2    0.507425    0.493476    0.899134    11.00000    0.04869
N2    3    0.391360    0.681677    0.717968    11.00000    0.04439    0.03572 =
         0.02413   -0.00113   -0.00928    0.00160
H2N   2    0.364891    0.680795    0.664616    11.00000    0.03983
O1    4    0.446904    0.668079    0.990393    11.00000    0.05381    0.03854 =
         0.02975   -0.00701   -0.01559   -0.00270
O2    4    0.528961    0.331983    0.783477    11.00000    0.03649    0.03425 =
         0.02348   -0.00663    0.00033    0.00343
O3    4    0.715431    0.290687    0.479943    11.00000    0.04300    0.11461 =
         0.03038   -0.02647   -0.00890    0.00224
HKLF 4 1 1 0 0 0 1 0 0 0 1


REM  KA302_0m_a_a.res in P-1
REM wR2 = 0.1669, GooF = S = 1.021, Restrained GooF = 1.021 for all data
REM R1 = 0.0634 for 4596 Fo > 4sig(Fo) and 0.1111 for all 7216 data
REM 333 parameters refined using 0 restraints

END

WGHT      0.0704      0.3985

REM Highest difference peak  0.237,  deepest hole -0.257,  1-sigma level  0.050
Q1    1   0.3016  0.5262  0.8043  11.00000  0.05    0.24
Q2    1   0.1619  0.5327  0.7868  11.00000  0.05    0.24
Q3    1   0.3775  0.7245  0.8726  11.00000  0.05    0.22
Q4    1   1.0070  0.2286  0.5292  11.00000  0.05    0.21
Q5    1   0.8614 -0.0924  0.7757  11.00000  0.05    0.20
;
_shelx_res_checksum              5319
####################################################################### 
# 
# This file contains crystal structure data downloaded from the 
# Cambridge Structural Database (CSD) hosted by the Cambridge 
# Crystallographic Data Centre (CCDC).
# 
# Full information about CCDC data access policies and citation 
# guidelines are available at http://www.ccdc.cam.ac.uk/access/V1 
# 
# Audit and citation data items may have been added by the CCDC. 
# Please retain this information to preserve the provenance of 
# this file and to allow appropriate attribution of the data. 
# 
#######################################################################

data_BG03M
_database_code_depnum_ccdc_archive 'CCDC 1898773'
loop_
_audit_author_name
_audit_author_address
'Sridhar Balasubramanian'
;CSIR-Indian Institute of Chemical Technology
India
;
_audit_update_record             
;
2019-02-22 deposited with the CCDC.	2020-09-15 downloaded from the CCDC.
;

_audit_creation_method           SHELXL-2018/3
_shelx_SHELXL_version_number     2018/3
_chemical_name_systematic        ?
_chemical_name_common            ?
_chemical_melting_point          ?
_chemical_formula_moiety         '2(C34 H24 N2 O4), C2 H5 O'
_chemical_formula_sum            'C70 H53 N4 O9'
_chemical_formula_weight         1094.16

loop_
_atom_type_symbol
_atom_type_description
_atom_type_scat_dispersion_real
_atom_type_scat_dispersion_imag
_atom_type_scat_source
C C 0.0033 0.0016 'International Tables Vol C Tables 4.2.6.8 and 6.1.1.4'
H H 0.0000 0.0000 'International Tables Vol C Tables 4.2.6.8 and 6.1.1.4'
N N 0.0061 0.0033 'International Tables Vol C Tables 4.2.6.8 and 6.1.1.4'
O O 0.0106 0.0060 'International Tables Vol C Tables 4.2.6.8 and 6.1.1.4'

_space_group_crystal_system      triclinic
_space_group_IT_number           2
_space_group_name_H-M_alt        'P -1'
_space_group_name_Hall           '-P 1'

_shelx_space_group_comment       
;
The symmetry employed for this shelxl refinement is uniquely defined
by the following loop, which should always be used as a source of
symmetry information in preference to the above space-group names.
They are only intended as comments.
;

loop_
_space_group_symop_operation_xyz
'x, y, z'
'-x, -y, -z'

_cell_length_a                   9.1182(6)
_cell_length_b                   13.8291(10)
_cell_length_c                   23.4126(16)
_cell_angle_alpha                103.5810(10)
_cell_angle_beta                 91.205(2)
_cell_angle_gamma                98.758(2)
_cell_volume                     2831.3(3)
_cell_formula_units_Z            2
_cell_measurement_temperature    294(2)
_cell_measurement_reflns_used    1836
_cell_measurement_theta_min      2.39
_cell_measurement_theta_max      18.58

_exptl_crystal_description       block
_exptl_crystal_colour            colorless
_exptl_crystal_density_meas      ?
_exptl_crystal_density_method    ?
_exptl_crystal_density_diffrn    1.283
_exptl_crystal_F_000             1146
_exptl_transmission_factor_min   ?
_exptl_transmission_factor_max   ?
_exptl_crystal_size_max          0.220
_exptl_crystal_size_mid          0.180
_exptl_crystal_size_min          0.090
_exptl_absorpt_coefficient_mu    0.085
_shelx_estimated_absorpt_T_min   0.981
_shelx_estimated_absorpt_T_max   0.992
_exptl_absorpt_correction_type   multi-scan
_exptl_absorpt_correction_T_min  0.96
_exptl_absorpt_correction_T_max  0.98
_exptl_absorpt_process_details   'SADABS; Bruker,2001'

_diffrn_ambient_temperature      294(2)
_diffrn_radiation_wavelength     0.71073
_diffrn_radiation_type           MoK\a
_diffrn_measurement_device_type  'Bruker SMART APEX CCD area-detector'
_diffrn_measurement_method       \w
_diffrn_detector_area_resol_mean ?
_diffrn_reflns_number            28587
_diffrn_reflns_av_unetI/netI     0.1037
_diffrn_reflns_av_R_equivalents  0.0788
_diffrn_reflns_limit_h_min       -10
_diffrn_reflns_limit_h_max       10
_diffrn_reflns_limit_k_min       -16
_diffrn_reflns_limit_k_max       16
_diffrn_reflns_limit_l_min       -27
_diffrn_reflns_limit_l_max       27
_diffrn_reflns_theta_min         0.896
_diffrn_reflns_theta_max         24.999
_diffrn_reflns_theta_full        24.999
_diffrn_measured_fraction_theta_max 0.999
_diffrn_measured_fraction_theta_full 0.999
_diffrn_reflns_Laue_measured_fraction_max 0.999
_diffrn_reflns_Laue_measured_fraction_full 0.999
_diffrn_reflns_point_group_measured_fraction_max 0.999
_diffrn_reflns_point_group_measured_fraction_full 0.999
_reflns_number_total             9961
_reflns_number_gt                5151
_reflns_threshold_expression     'I > 2\s(I)'
_reflns_Friedel_coverage         0.000
_reflns_Friedel_fraction_max     .
_reflns_Friedel_fraction_full    .

_reflns_special_details          
;
 Reflections were merged by SHELXL according to the crystal
 class for the calculation of statistics and refinement.
 
 _reflns_Friedel_fraction is defined as the number of unique
 Friedel pairs measured divided by the number that would be
 possible theoretically, ignoring centric projections and
 systematic absences.
;

_computing_data_collection       'SMART (Bruker, 2001)'
_computing_cell_refinement       'SAINT (Bruker, 2001)'
_computing_data_reduction        'SAINT (Bruker, 2001)'
_computing_structure_solution    'SHELXL-2018/3 (Sheldrick, 2018)'
_computing_structure_refinement  'SHELXL-2018/3 (Sheldrick, 2018)'
_computing_molecular_graphics    'SHELXL-2018/3 (Sheldrick, 2018)'
_computing_publication_material  'SHELXL-2018/3 (Sheldrick, 2018)'


_refine_ls_structure_factor_coef Fsqd
_refine_ls_matrix_type           full
_refine_ls_weighting_scheme      calc
_refine_ls_weighting_details     
'w=1/[\s^2^(Fo^2^)+(0.0834P)^2^] where P=(Fo^2^+2Fc^2^)/3'
_atom_sites_solution_primary     ?
_atom_sites_solution_secondary   ?
_atom_sites_solution_hydrogens   mixed
_refine_ls_hydrogen_treatment    mixed
_refine_ls_extinction_method     none
_refine_ls_extinction_coef       .
_refine_ls_number_reflns         9961
_refine_ls_number_parameters     761
_refine_ls_number_restraints     0
_refine_ls_R_factor_all          0.1601
_refine_ls_R_factor_gt           0.0774
_refine_ls_wR_factor_ref         0.2035
_refine_ls_wR_factor_gt          0.1557
_refine_ls_goodness_of_fit_ref   1.037
_refine_ls_restrained_S_all      1.037
_refine_ls_shift/su_max          0.000
_refine_ls_shift/su_mean         0.000

loop_
_atom_site_label
_atom_site_type_symbol
_atom_site_fract_x
_atom_site_fract_y
_atom_site_fract_z
_atom_site_U_iso_or_equiv
_atom_site_adp_type
_atom_site_occupancy
_atom_site_site_symmetry_order
_atom_site_calc_flag
_atom_site_refinement_flags_posn
_atom_site_refinement_flags_adp
_atom_site_refinement_flags_occupancy
_atom_site_disorder_assembly
_atom_site_disorder_group
C1A C 0.6726(4) -0.0879(3) -0.15627(16) 0.0408(10) Uani 1 1 d . . . . .
C2A C 0.6113(5) -0.1707(3) -0.20104(18) 0.0497(11) Uani 1 1 d . . . . .
H2A H 0.627351 -0.234542 -0.198797 0.060 Uiso 1 1 calc R U . . .
C3A C 0.5281(5) -0.1612(4) -0.24836(19) 0.0578(12) Uani 1 1 d . . . . .
H3A H 0.489264 -0.217868 -0.277782 0.069 Uiso 1 1 calc R U . . .
C4A C 0.5028(5) -0.0684(4) -0.2518(2) 0.0671(14) Uani 1 1 d . . . . .
H4A H 0.444328 -0.061958 -0.283325 0.080 Uiso 1 1 calc R U . . .
C5A C 0.5632(5) 0.0169(4) -0.2090(2) 0.0630(13) Uani 1 1 d . . . . .
H5A H 0.544855 0.080025 -0.211703 0.076 Uiso 1 1 calc R U . . .
C6A C 0.6507(5) 0.0075(3) -0.16231(18) 0.0476(11) Uani 1 1 d . . . . .
C7A C 0.6941(5) 0.1898(3) -0.1198(2) 0.0619(13) Uani 1 1 d . . . . .
H7A1 H 0.773242 0.239040 -0.096509 0.074 Uiso 1 1 calc R U . . .
H7A2 H 0.693912 0.198777 -0.159651 0.074 Uiso 1 1 calc R U . . .
C8A C 0.5541(6) 0.2065(3) -0.0957(2) 0.0608(13) Uani 1 1 d . . . . .
C9A C 0.4478(7) 0.2238(4) -0.0714(3) 0.0938(19) Uani 1 1 d . . . . .
H9A H 0.362758 0.237672 -0.051919 0.113 Uiso 1 1 calc R U . . .
C10A C 0.7485(4) -0.1116(3) -0.10531(17) 0.0418(10) Uani 1 1 d . . . . .
C11A C 0.8184(4) 0.0091(3) 0.04387(17) 0.0366(9) Uani 1 1 d . . . . .
C12A C 0.7813(4) 0.1121(3) 0.04770(16) 0.0390(10) Uani 1 1 d . . . . .
C13A C 0.8764(5) 0.1841(3) 0.02863(17) 0.0459(11) Uani 1 1 d . . . . .
H13A H 0.964713 0.168497 0.012553 0.055 Uiso 1 1 calc R U . . .
C14A C 0.8413(5) 0.2784(3) 0.03326(19) 0.0564(12) Uani 1 1 d . . . . .
H14A H 0.906882 0.326506 0.020659 0.068 Uiso 1 1 calc R U . . .
C15A C 0.7120(5) 0.3028(3) 0.0560(2) 0.0610(13) Uani 1 1 d . . . . .
H15A H 0.688479 0.366688 0.058493 0.073 Uiso 1 1 calc R U . . .
C16A C 0.6165(5) 0.2320(4) 0.0753(2) 0.0704(15) Uani 1 1 d . . . . .
H16A H 0.528293 0.248256 0.091274 0.084 Uiso 1 1 calc R U . . .
C17A C 0.6502(5) 0.1376(3) 0.0712(2) 0.0597(13) Uani 1 1 d . . . . .
H17A H 0.584689 0.090129 0.084363 0.072 Uiso 1 1 calc R U . . .
C18A C 0.8530(4) -0.0163(3) 0.09893(17) 0.0380(9) Uani 1 1 d . . . . .
C19A C 0.8467(4) 0.0329(3) 0.15570(17) 0.0453(11) Uani 1 1 d . . . . .
H19A H 0.828111 0.098501 0.169198 0.054 Uiso 1 1 calc R U . . .
C20A C 0.8736(4) -0.0337(3) 0.19093(16) 0.0393(10) Uani 1 1 d . . . . .
C21A C 0.8980(4) -0.1204(3) 0.15322(17) 0.0403(10) Uani 1 1 d . . . . .
C22A C 0.8533(5) -0.0146(3) 0.25577(18) 0.0441(10) Uani 1 1 d . . . . .
C23A C 0.9337(5) 0.0798(3) 0.29477(16) 0.0414(10) Uani 1 1 d . . . . .
C24A C 1.0607(5) 0.1326(3) 0.27888(18) 0.0509(11) Uani 1 1 d . . . . .
H24A H 1.096392 0.110326 0.241960 0.061 Uiso 1 1 calc R U . . .
C25A C 1.1358(5) 0.2187(3) 0.3176(2) 0.0583(12) Uani 1 1 d . . . . .
H25A H 1.221895 0.253596 0.306669 0.070 Uiso 1 1 calc R U . . .
C26A C 1.0834(5) 0.2525(3) 0.3720(2) 0.0594(13) Uani 1 1 d . . . . .
H26A H 1.133650 0.310108 0.397976 0.071 Uiso 1 1 calc R U . . .
C27A C 0.9543(6) 0.2000(3) 0.38790(19) 0.0635(13) Uani 1 1 d . . . . .
H27A H 0.917221 0.223415 0.424409 0.076 Uiso 1 1 calc R U . . .
C28A C 0.8819(5) 0.1145(3) 0.35035(18) 0.0521(11) Uani 1 1 d . . . . .
H28A H 0.797242 0.078985 0.361833 0.063 Uiso 1 1 calc R U . . .
C29A C 0.9367(5) -0.2161(3) 0.15964(18) 0.0478(11) Uani 1 1 d . . . . .
C30A C 0.9941(6) -0.2266(4) 0.2128(2) 0.0736(15) Uani 1 1 d . . . . .
H30A H 1.007808 -0.171804 0.245236 0.088 Uiso 1 1 calc R U . . .
C31A C 1.0311(7) -0.3167(5) 0.2181(3) 0.098(2) Uani 1 1 d . . . . .
H31A H 1.072820 -0.322032 0.253654 0.118 Uiso 1 1 calc R U . . .
C32A C 1.0066(7) -0.3988(4) 0.1712(3) 0.102(2) Uani 1 1 d . . . . .
H32A H 1.027760 -0.460692 0.175175 0.122 Uiso 1 1 calc R U . . .
C33A C 0.9507(6) -0.3896(4) 0.1183(3) 0.0836(17) Uani 1 1 d . . . . .
H33A H 0.936279 -0.445211 0.086297 0.100 Uiso 1 1 calc R U . . .
C34A C 0.9160(5) -0.2999(3) 0.1120(2) 0.0559(12) Uani 1 1 d . . . . .
H34A H 0.878406 -0.294776 0.075805 0.067 Uiso 1 1 calc R U . . .
N1A N 0.7734(4) -0.0369(3) -0.05494(14) 0.0419(9) Uani 1 1 d . . . . .
N2A N 0.8166(3) -0.0609(2) -0.00379(14) 0.0413(8) Uani 1 1 d . . . . .
O1A O 0.7216(3) 0.0890(2) -0.12023(12) 0.0590(8) Uani 1 1 d . . . . .
O2A O 0.7775(4) -0.1958(2) -0.10797(12) 0.0610(9) Uani 1 1 d . . . . .
O3A O 0.8884(3) -0.10991(18) 0.09664(11) 0.0411(7) Uani 1 1 d . . . . .
O4A O 0.7688(4) -0.0752(2) 0.27501(13) 0.0657(9) Uani 1 1 d . . . . .
C1B C 0.4955(4) 0.4513(3) 0.69822(17) 0.0429(10) Uani 1 1 d . . . . .
C2B C 0.4700(5) 0.5126(3) 0.75222(19) 0.0596(12) Uani 1 1 d . . . . .
H2B H 0.481107 0.582021 0.756697 0.071 Uiso 1 1 calc R U . . .
C3B C 0.4286(6) 0.4724(4) 0.7990(2) 0.0789(16) Uani 1 1 d . . . . .
H3B H 0.411543 0.514636 0.834645 0.095 Uiso 1 1 calc R U . . .
C4B C 0.4125(6) 0.3713(5) 0.7934(2) 0.0875(17) Uani 1 1 d . . . . .
H4B H 0.384073 0.344687 0.825167 0.105 Uiso 1 1 calc R U . . .
C5B C 0.4376(6) 0.3084(4) 0.7413(2) 0.0722(15) Uani 1 1 d . . . . .
H5B H 0.428233 0.239315 0.737948 0.087 Uiso 1 1 calc R U . . .
C6B C 0.4773(5) 0.3480(3) 0.69341(18) 0.0514(11) Uani 1 1 d . . . . .
C7B C 0.4723(5) 0.1810(3) 0.6301(2) 0.0598(13) Uani 1 1 d . . . . .
H7B1 H 0.451693 0.151293 0.588300 0.072 Uiso 1 1 calc R U . . .
H7B2 H 0.384079 0.162409 0.650022 0.072 Uiso 1 1 calc R U . . .
C8B C 0.5933(7) 0.1395(4) 0.6507(2) 0.0708(15) Uani 1 1 d . . . . .
C9B C 0.6852(8) 0.0998(5) 0.6647(3) 0.114(2) Uani 1 1 d . . . . .
H9B H 0.759536 0.067774 0.676070 0.136 Uiso 1 1 calc R U . . .
C10B C 0.5425(4) 0.5068(3) 0.65180(17) 0.0420(10) Uani 1 1 d . . . . .
C11B C 0.6725(5) 0.4412(3) 0.50988(17) 0.0434(10) Uani 1 1 d . . . . .
C12B C 0.6412(5) 0.3291(3) 0.49133(16) 0.0409(10) Uani 1 1 d . . . . .
C13B C 0.7080(5) 0.2702(3) 0.52106(18) 0.0544(12) Uani 1 1 d . . . . .
H13B H 0.773081 0.300945 0.553570 0.065 Uiso 1 1 calc R U . . .
C14B C 0.6791(6) 0.1671(3) 0.5031(2) 0.0626(13) Uani 1 1 d . . . . .
H14B H 0.725359 0.128465 0.523246 0.075 Uiso 1 1 calc R U . . .
C15B C 0.5822(6) 0.1207(3) 0.4555(2) 0.0651(14) Uani 1 1 d . . . . .
H15B H 0.561466 0.050682 0.443730 0.078 Uiso 1 1 calc R U . . .
C16B C 0.5159(5) 0.1783(3) 0.4252(2) 0.0607(13) Uani 1 1 d . . . . .
H16B H 0.451115 0.147093 0.392669 0.073 Uiso 1 1 calc R U . . .
C17B C 0.5452(5) 0.2822(3) 0.44299(18) 0.0513(11) Uani 1 1 d . . . . .
H17B H 0.500082 0.320737 0.422368 0.062 Uiso 1 1 calc R U . . .
C18B C 0.7468(5) 0.4922(3) 0.46787(17) 0.0424(10) Uani 1 1 d . . . . .
C19B C 0.8222(5) 0.4583(3) 0.42023(17) 0.0473(11) Uani 1 1 d . . . . .
H19B H 0.831838 0.391518 0.404215 0.057 Uiso 1 1 calc R U . . .
C20B C 0.8845(4) 0.5431(3) 0.39877(16) 0.0417(10) Uani 1 1 d . . . . .
C21B C 0.8383(4) 0.6251(3) 0.43467(16) 0.0434(10) Uani 1 1 d . . . . .
C22B C 0.9923(5) 0.5423(3) 0.35217(17) 0.0439(10) Uani 1 1 d . . . . .
C23B C 0.9777(4) 0.4569(3) 0.29967(16) 0.0383(10) Uani 1 1 d . . . . .
C24B C 0.8457(5) 0.3936(3) 0.27981(18) 0.0528(11) Uani 1 1 d . . . . .
H24B H 0.762092 0.399864 0.301625 0.063 Uiso 1 1 calc R U . . .
C25B C 0.8371(6) 0.3206(3) 0.2274(2) 0.0665(14) Uani 1 1 d . . . . .
H25B H 0.747406 0.278683 0.213718 0.080 Uiso 1 1 calc R U . . .
C26B C 0.9602(6) 0.3104(3) 0.1957(2) 0.0666(14) Uani 1 1 d . . . . .
H26B H 0.953714 0.261638 0.160441 0.080 Uiso 1 1 calc R U . . .
C27B C 1.0927(6) 0.3710(3) 0.21542(19) 0.0565(12) Uani 1 1 d . . . . .
H27B H 1.176654 0.362540 0.194086 0.068 Uiso 1 1 calc R U . . .
C28B C 1.1016(5) 0.4442(3) 0.26672(18) 0.0491(11) Uani 1 1 d . . . . .
H28B H 1.191719 0.486106 0.279712 0.059 Uiso 1 1 calc R U . . .
C29B C 0.8512(4) 0.7325(3) 0.43791(17) 0.0439(10) Uani 1 1 d . . . . .
C30B C 0.9084(5) 0.7759(3) 0.3935(2) 0.0674(14) Uani 1 1 d . . . . .
H30B H 0.939843 0.735469 0.359908 0.081 Uiso 1 1 calc R U . . .
C31B C 0.9190(5) 0.8779(4) 0.3987(2) 0.0672(14) Uani 1 1 d . . . . .
H31B H 0.958563 0.905640 0.368728 0.081 Uiso 1 1 calc R U . . .
C32B C 0.8725(5) 0.9392(3) 0.4471(2) 0.0633(13) Uani 1 1 d . . . . .
H32B H 0.881174 1.008171 0.450300 0.076 Uiso 1 1 calc R U . . .
C33B C 0.8126(5) 0.8979(3) 0.4911(2) 0.0598(13) Uani 1 1 d . . . . .
H33B H 0.779677 0.938915 0.524070 0.072 Uiso 1 1 calc R U . . .
C34B C 0.8014(5) 0.7956(3) 0.48633(18) 0.0525(12) Uani 1 1 d . . . . .
H34B H 0.759585 0.768405 0.516137 0.063 Uiso 1 1 calc R U . . .
N1B N 0.5777(4) 0.4515(3) 0.59932(15) 0.0475(10) Uani 1 1 d . . . . .
N2B N 0.6433(4) 0.4985(2) 0.55867(14) 0.0460(9) Uani 1 1 d . . . . .
O1B O 0.5014(4) 0.2881(2) 0.63949(13) 0.0667(9) Uani 1 1 d . . . . .
O2B O 0.5521(4) 0.5981(2) 0.66159(12) 0.0610(9) Uani 1 1 d . . . . .
O3B O 0.7545(3) 0.59401(18) 0.47721(11) 0.0465(7) Uani 1 1 d . . . . .
O4B O 1.0955(3) 0.6123(2) 0.35699(13) 0.0651(9) Uani 1 1 d . . . . .
C35 C 0.7145(10) 0.5923(5) 0.9353(3) 0.138(3) Uani 1 1 d . . . . .
H35 H 0.683488 0.587643 0.896482 0.166 Uiso 1 1 calc R U . . .
C36 C 0.7044(9) 0.5097(5) 0.9595(4) 0.161(3) Uani 1 1 d . . . . .
H36A H 0.798484 0.509134 0.978499 0.241 Uiso 1 1 calc R U . . .
H36B H 0.677814 0.449094 0.929039 0.241 Uiso 1 1 calc R U . . .
H36C H 0.629732 0.513672 0.987938 0.241 Uiso 1 1 calc R U . . .
O1 O 0.7746(5) 0.6817(3) 0.97347(18) 0.0856(13) Uani 1 1 d . . . . .
H2N H 0.565(4) 0.388(3) 0.5950(15) 0.039(12) Uiso 1 1 d . . . . .
H1N H 0.756(4) 0.026(3) -0.0553(17) 0.055(13) Uiso 1 1 d . . . . .
H1O H 0.784(6) 0.719(4) 0.953(2) 0.08(2) Uiso 1 1 d . . . . .

loop_
_atom_site_aniso_label
_atom_site_aniso_U_11
_atom_site_aniso_U_22
_atom_site_aniso_U_33
_atom_site_aniso_U_23
_atom_site_aniso_U_13
_atom_site_aniso_U_12
C1A 0.046(3) 0.046(3) 0.032(2) 0.009(2) 0.0078(19) 0.012(2)
C2A 0.053(3) 0.054(3) 0.040(3) 0.007(2) 0.008(2) 0.007(2)
C3A 0.059(3) 0.066(3) 0.043(3) 0.001(2) 0.004(2) 0.013(3)
C4A 0.068(3) 0.093(4) 0.042(3) 0.014(3) -0.003(2) 0.023(3)
C5A 0.086(4) 0.064(3) 0.048(3) 0.018(3) 0.003(3) 0.031(3)
C6A 0.056(3) 0.053(3) 0.035(2) 0.008(2) 0.009(2) 0.014(2)
C7A 0.075(4) 0.046(3) 0.067(3) 0.021(2) 0.009(3) 0.006(2)
C8A 0.057(3) 0.057(3) 0.067(3) 0.011(3) 0.003(3) 0.010(3)
C9A 0.065(4) 0.101(5) 0.104(5) 0.002(4) 0.002(4) 0.012(3)
C10A 0.044(3) 0.042(3) 0.038(2) 0.006(2) 0.012(2) 0.006(2)
C11A 0.034(2) 0.039(2) 0.039(2) 0.012(2) 0.0072(19) 0.0067(18)
C12A 0.045(3) 0.044(2) 0.030(2) 0.0108(19) 0.0035(19) 0.010(2)
C13A 0.048(3) 0.040(3) 0.050(3) 0.011(2) 0.012(2) 0.007(2)
C14A 0.065(3) 0.040(3) 0.064(3) 0.014(2) 0.013(3) 0.006(2)
C15A 0.077(4) 0.039(3) 0.072(3) 0.014(2) 0.019(3) 0.024(3)
C16A 0.068(3) 0.063(3) 0.093(4) 0.028(3) 0.037(3) 0.035(3)
C17A 0.056(3) 0.058(3) 0.076(3) 0.031(3) 0.023(3) 0.017(2)
C18A 0.045(2) 0.032(2) 0.040(2) 0.0127(19) 0.0045(19) 0.0101(19)
C19A 0.061(3) 0.038(2) 0.037(2) 0.009(2) 0.009(2) 0.006(2)
C20A 0.049(3) 0.040(2) 0.029(2) 0.0091(19) 0.0045(19) 0.004(2)
C21A 0.046(3) 0.042(3) 0.036(2) 0.016(2) -0.0003(19) 0.005(2)
C22A 0.049(3) 0.045(3) 0.044(3) 0.019(2) 0.007(2) 0.014(2)
C23A 0.057(3) 0.039(2) 0.032(2) 0.0134(19) 0.006(2) 0.009(2)
C24A 0.062(3) 0.054(3) 0.036(2) 0.011(2) 0.014(2) 0.007(2)
C25A 0.060(3) 0.056(3) 0.055(3) 0.011(3) 0.005(2) -0.001(2)
C26A 0.081(4) 0.046(3) 0.049(3) 0.008(2) -0.005(3) 0.009(3)
C27A 0.093(4) 0.056(3) 0.040(3) 0.004(2) 0.016(3) 0.020(3)
C28A 0.068(3) 0.055(3) 0.039(3) 0.017(2) 0.011(2) 0.015(2)
C29A 0.055(3) 0.050(3) 0.044(3) 0.019(2) 0.008(2) 0.014(2)
C30A 0.102(4) 0.079(4) 0.055(3) 0.025(3) 0.013(3) 0.045(3)
C31A 0.150(6) 0.107(5) 0.073(4) 0.055(4) 0.024(4) 0.076(5)
C32A 0.157(6) 0.073(4) 0.106(5) 0.052(4) 0.034(5) 0.064(4)
C33A 0.117(5) 0.058(3) 0.091(4) 0.030(3) 0.016(4) 0.042(3)
C34A 0.066(3) 0.044(3) 0.062(3) 0.016(2) 0.009(2) 0.018(2)
N1A 0.054(2) 0.038(2) 0.038(2) 0.0115(18) 0.0052(17) 0.0152(18)
N2A 0.049(2) 0.041(2) 0.039(2) 0.0157(17) 0.0076(16) 0.0135(16)
O1A 0.080(2) 0.0402(18) 0.057(2) 0.0103(15) -0.0080(17) 0.0134(16)
O2A 0.094(2) 0.0441(18) 0.0482(18) 0.0059(15) 0.0045(16) 0.0290(17)
O3A 0.0526(17) 0.0369(16) 0.0359(16) 0.0085(13) 0.0042(13) 0.0137(13)
O4A 0.085(2) 0.057(2) 0.0522(19) 0.0175(16) 0.0154(17) -0.0065(18)
C1B 0.045(3) 0.044(3) 0.037(2) 0.007(2) 0.0058(19) 0.002(2)
C2B 0.072(3) 0.058(3) 0.045(3) 0.006(2) 0.011(2) 0.008(2)
C3B 0.104(4) 0.083(4) 0.047(3) 0.009(3) 0.025(3) 0.012(3)
C4B 0.114(5) 0.094(5) 0.058(4) 0.033(3) 0.033(3) 0.002(4)
C5B 0.097(4) 0.061(3) 0.060(3) 0.024(3) 0.016(3) 0.000(3)
C6B 0.065(3) 0.047(3) 0.038(3) 0.009(2) 0.005(2) -0.003(2)
C7B 0.080(4) 0.038(3) 0.059(3) 0.014(2) 0.006(3) -0.004(2)
C8B 0.079(4) 0.066(4) 0.068(4) 0.023(3) -0.001(3) 0.003(3)
C9B 0.099(5) 0.142(6) 0.119(6) 0.061(5) 0.006(4) 0.032(5)
C10B 0.048(3) 0.036(3) 0.039(2) 0.004(2) 0.004(2) 0.008(2)
C11B 0.058(3) 0.036(2) 0.038(2) 0.010(2) 0.008(2) 0.011(2)
C12B 0.061(3) 0.031(2) 0.031(2) 0.0067(19) 0.015(2) 0.007(2)
C13B 0.078(3) 0.042(3) 0.043(3) 0.007(2) 0.007(2) 0.014(2)
C14B 0.096(4) 0.041(3) 0.055(3) 0.011(2) 0.018(3) 0.025(3)
C15B 0.097(4) 0.033(3) 0.062(3) 0.005(3) 0.026(3) 0.007(3)
C16B 0.072(3) 0.047(3) 0.051(3) -0.003(2) 0.010(2) -0.004(3)
C17B 0.063(3) 0.043(3) 0.047(3) 0.008(2) 0.010(2) 0.009(2)
C18B 0.062(3) 0.029(2) 0.035(2) 0.0056(19) 0.007(2) 0.006(2)
C19B 0.064(3) 0.034(2) 0.043(3) 0.005(2) 0.010(2) 0.009(2)
C20B 0.056(3) 0.034(2) 0.032(2) 0.0041(19) 0.005(2) 0.005(2)
C21B 0.056(3) 0.043(3) 0.032(2) 0.015(2) 0.007(2) 0.002(2)
C22B 0.050(3) 0.043(3) 0.039(2) 0.014(2) 0.002(2) 0.003(2)
C23B 0.043(3) 0.039(2) 0.036(2) 0.0132(19) 0.003(2) 0.009(2)
C24B 0.056(3) 0.058(3) 0.043(3) 0.007(2) 0.010(2) 0.010(2)
C25B 0.073(4) 0.061(3) 0.054(3) -0.002(3) 0.006(3) -0.002(3)
C26B 0.100(4) 0.048(3) 0.051(3) 0.005(2) 0.025(3) 0.018(3)
C27B 0.072(3) 0.053(3) 0.054(3) 0.017(3) 0.029(3) 0.028(3)
C28B 0.048(3) 0.054(3) 0.053(3) 0.023(2) 0.011(2) 0.015(2)
C29B 0.052(3) 0.041(2) 0.038(2) 0.011(2) 0.006(2) 0.004(2)
C30B 0.097(4) 0.058(3) 0.057(3) 0.029(3) 0.028(3) 0.017(3)
C31B 0.082(4) 0.060(3) 0.076(4) 0.045(3) 0.022(3) 0.014(3)
C32B 0.071(3) 0.040(3) 0.079(4) 0.019(3) -0.003(3) 0.003(2)
C33B 0.078(3) 0.041(3) 0.058(3) 0.009(2) 0.008(3) 0.006(2)
C34B 0.072(3) 0.038(3) 0.049(3) 0.016(2) 0.005(2) 0.004(2)
N1B 0.075(3) 0.028(2) 0.042(2) 0.0115(18) 0.0154(18) 0.0078(19)
N2B 0.067(2) 0.0358(19) 0.037(2) 0.0137(17) 0.0105(18) 0.0063(17)
O1B 0.112(3) 0.0346(17) 0.0496(19) 0.0112(15) 0.0186(18) -0.0027(17)
O2B 0.100(3) 0.0346(18) 0.0481(18) 0.0067(14) 0.0169(17) 0.0149(16)
O3B 0.073(2) 0.0310(15) 0.0368(16) 0.0094(12) 0.0173(14) 0.0084(14)
O4B 0.063(2) 0.062(2) 0.058(2) 0.0020(16) 0.0117(16) -0.0102(18)
C35 0.253(10) 0.054(4) 0.096(5) 0.020(4) -0.047(6) -0.005(5)
C36 0.189(8) 0.086(5) 0.201(9) 0.038(6) 0.011(7) 0.000(5)
O1 0.104(3) 0.078(3) 0.085(3) 0.043(3) 0.008(2) 0.008(2)

_geom_special_details            
;
 All esds (except the esd in the dihedral angle between two l.s. planes)
 are estimated using the full covariance matrix.  The cell esds are taken
 into account individually in the estimation of esds in distances, angles
 and torsion angles; correlations between esds in cell parameters are only
 used when they are defined by crystal symmetry.  An approximate (isotropic)
 treatment of cell esds is used for estimating esds involving l.s. planes.
;

loop_
_geom_bond_atom_site_label_1
_geom_bond_atom_site_label_2
_geom_bond_distance
_geom_bond_site_symmetry_2
_geom_bond_publ_flag
C1A C2A 1.392(5) . ?
C1A C6A 1.403(5) . ?
C1A C10A 1.493(5) . ?
C2A C3A 1.373(6) . ?
C2A H2A 0.9300 . ?
C3A C4A 1.359(6) . ?
C3A H3A 0.9300 . ?
C4A C5A 1.386(6) . ?
C4A H4A 0.9300 . ?
C5A C6A 1.382(6) . ?
C5A H5A 0.9300 . ?
C6A O1A 1.375(5) . ?
C7A C8A 1.435(6) . ?
C7A O1A 1.451(5) . ?
C7A H7A1 0.9700 . ?
C7A H7A2 0.9700 . ?
C8A C9A 1.162(6) . ?
C9A H9A 0.9300 . ?
C10A O2A 1.221(4) . ?
C10A N1A 1.362(5) . ?
C11A N2A 1.292(4) . ?
C11A C18A 1.453(5) . ?
C11A C12A 1.497(5) . ?
C12A C13A 1.380(5) . ?
C12A C17A 1.386(5) . ?
C13A C14A 1.370(5) . ?
C13A H13A 0.9300 . ?
C14A C15A 1.361(6) . ?
C14A H14A 0.9300 . ?
C15A C16A 1.373(6) . ?
C15A H15A 0.9300 . ?
C16A C17A 1.368(6) . ?
C16A H16A 0.9300 . ?
C17A H17A 0.9300 . ?
C18A C19A 1.350(5) . ?
C18A O3A 1.371(4) . ?
C19A C20A 1.417(5) . ?
C19A H19A 0.9300 . ?
C20A C21A 1.363(5) . ?
C20A C22A 1.499(5) . ?
C21A O3A 1.368(4) . ?
C21A C29A 1.460(5) . ?
C22A O4A 1.222(4) . ?
C22A C23A 1.483(5) . ?
C23A C24A 1.379(5) . ?
C23A C28A 1.396(5) . ?
C24A C25A 1.389(5) . ?
C24A H24A 0.9300 . ?
C25A C26A 1.371(6) . ?
C25A H25A 0.9300 . ?
C26A C27A 1.392(6) . ?
C26A H26A 0.9300 . ?
C27A C28A 1.362(6) . ?
C27A H27A 0.9300 . ?
C28A H28A 0.9300 . ?
C29A C30A 1.387(6) . ?
C29A C34A 1.393(5) . ?
C30A C31A 1.372(6) . ?
C30A H30A 0.9300 . ?
C31A C32A 1.369(8) . ?
C31A H31A 0.9300 . ?
C32A C33A 1.369(7) . ?
C32A H32A 0.9300 . ?
C33A C34A 1.366(6) . ?
C33A H33A 0.9300 . ?
C34A H34A 0.9300 . ?
N1A N2A 1.380(4) . ?
N1A H1N 0.91(4) . ?
C1B C6B 1.390(5) . ?
C1B C2B 1.393(5) . ?
C1B C10B 1.506(5) . ?
C2B C3B 1.375(6) . ?
C2B H2B 0.9300 . ?
C3B C4B 1.358(7) . ?
C3B H3B 0.9300 . ?
C4B C5B 1.368(6) . ?
C4B H4B 0.9300 . ?
C5B C6B 1.391(6) . ?
C5B H5B 0.9300 . ?
C6B O1B 1.380(5) . ?
C7B O1B 1.427(4) . ?
C7B C8B 1.443(7) . ?
C7B H7B1 0.9700 . ?
C7B H7B2 0.9700 . ?
C8B C9B 1.150(7) . ?
C9B H9B 0.9300 . ?
C10B O2B 1.218(4) . ?
C10B N1B 1.359(5) . ?
C11B N2B 1.287(4) . ?
C11B C18B 1.460(5) . ?
C11B C12B 1.488(5) . ?
C12B C17B 1.382(5) . ?
C12B C13B 1.385(5) . ?
C13B C14B 1.370(5) . ?
C13B H13B 0.9300 . ?
C14B C15B 1.373(6) . ?
C14B H14B 0.9300 . ?
C15B C16B 1.377(6) . ?
C15B H15B 0.9300 . ?
C16B C17B 1.381(5) . ?
C16B H16B 0.9300 . ?
C17B H17B 0.9300 . ?
C18B C19B 1.349(5) . ?
C18B O3B 1.364(4) . ?
C19B C20B 1.427(5) . ?
C19B H19B 0.9300 . ?
C20B C21B 1.372(5) . ?
C20B C22B 1.483(5) . ?
C21B O3B 1.377(4) . ?
C21B C29B 1.456(5) . ?
C22B O4B 1.226(4) . ?
C22B C23B 1.479(5) . ?
C23B C24B 1.377(5) . ?
C23B C28B 1.392(5) . ?
C24B C25B 1.387(5) . ?
C24B H24B 0.9300 . ?
C25B C26B 1.365(6) . ?
C25B H25B 0.9300 . ?
C26B C27B 1.364(6) . ?
C26B H26B 0.9300 . ?
C27B C28B 1.369(5) . ?
C27B H27B 0.9300 . ?
C28B H28B 0.9300 . ?
C29B C34B 1.390(5) . ?
C29B C30B 1.390(5) . ?
C30B C31B 1.376(6) . ?
C30B H30B 0.9300 . ?
C31B C32B 1.363(6) . ?
C31B H31B 0.9300 . ?
C32B C33B 1.374(6) . ?
C32B H32B 0.9300 . ?
C33B C34B 1.380(5) . ?
C33B H33B 0.9300 . ?
C34B H34B 0.9300 . ?
N1B N2B 1.372(4) . ?
N1B H2N 0.85(3) . ?
C35 O1 1.372(7) . ?
C35 C36 1.382(8) . ?
C35 H35 0.9300 . ?
C36 H36A 0.9600 . ?
C36 H36B 0.9600 . ?
C36 H36C 0.9600 . ?
O1 H1O 0.78(5) . ?

loop_
_geom_angle_atom_site_label_1
_geom_angle_atom_site_label_2
_geom_angle_atom_site_label_3
_geom_angle
_geom_angle_site_symmetry_1
_geom_angle_site_symmetry_3
_geom_angle_publ_flag
C2A C1A C6A 117.2(4) . . ?
C2A C1A C10A 115.7(4) . . ?
C6A C1A C10A 127.1(4) . . ?
C3A C2A C1A 122.3(4) . . ?
C3A C2A H2A 118.9 . . ?
C1A C2A H2A 118.9 . . ?
C4A C3A C2A 119.4(4) . . ?
C4A C3A H3A 120.3 . . ?
C2A C3A H3A 120.3 . . ?
C3A C4A C5A 120.8(4) . . ?
C3A C4A H4A 119.6 . . ?
C5A C4A H4A 119.6 . . ?
C6A C5A C4A 119.7(4) . . ?
C6A C5A H5A 120.2 . . ?
C4A C5A H5A 120.2 . . ?
O1A C6A C5A 122.9(4) . . ?
O1A C6A C1A 116.6(4) . . ?
C5A C6A C1A 120.5(4) . . ?
C8A C7A O1A 111.0(4) . . ?
C8A C7A H7A1 109.4 . . ?
O1A C7A H7A1 109.4 . . ?
C8A C7A H7A2 109.4 . . ?
O1A C7A H7A2 109.4 . . ?
H7A1 C7A H7A2 108.0 . . ?
C9A C8A C7A 173.9(6) . . ?
C8A C9A H9A 180.0 . . ?
O2A C10A N1A 122.2(4) . . ?
O2A C10A C1A 121.1(4) . . ?
N1A C10A C1A 116.5(4) . . ?
N2A C11A C18A 116.9(3) . . ?
N2A C11A C12A 125.9(3) . . ?
C18A C11A C12A 117.1(3) . . ?
C13A C12A C17A 118.4(4) . . ?
C13A C12A C11A 121.2(4) . . ?
C17A C12A C11A 120.3(4) . . ?
C14A C13A C12A 120.4(4) . . ?
C14A C13A H13A 119.8 . . ?
C12A C13A H13A 119.8 . . ?
C15A C14A C13A 120.9(4) . . ?
C15A C14A H14A 119.5 . . ?
C13A C14A H14A 119.5 . . ?
C14A C15A C16A 119.3(4) . . ?
C14A C15A H15A 120.3 . . ?
C16A C15A H15A 120.3 . . ?
C17A C16A C15A 120.4(4) . . ?
C17A C16A H16A 119.8 . . ?
C15A C16A H16A 119.8 . . ?
C16A C17A C12A 120.5(4) . . ?
C16A C17A H17A 119.7 . . ?
C12A C17A H17A 119.7 . . ?
C19A C18A O3A 109.3(3) . . ?
C19A C18A C11A 132.2(4) . . ?
O3A C18A C11A 118.3(3) . . ?
C18A C19A C20A 107.4(3) . . ?
C18A C19A H19A 126.3 . . ?
C20A C19A H19A 126.3 . . ?
C21A C20A C19A 106.5(3) . . ?
C21A C20A C22A 128.4(3) . . ?
C19A C20A C22A 124.4(3) . . ?
C20A C21A O3A 109.3(3) . . ?
C20A C21A C29A 135.3(4) . . ?
O3A C21A C29A 115.3(3) . . ?
O4A C22A C23A 121.7(4) . . ?
O4A C22A C20A 119.8(4) . . ?
C23A C22A C20A 118.5(3) . . ?
C24A C23A C28A 118.9(4) . . ?
C24A C23A C22A 122.3(4) . . ?
C28A C23A C22A 118.8(4) . . ?
C23A C24A C25A 120.5(4) . . ?
C23A C24A H24A 119.8 . . ?
C25A C24A H24A 119.8 . . ?
C26A C25A C24A 120.1(4) . . ?
C26A C25A H25A 119.9 . . ?
C24A C25A H25A 119.9 . . ?
C25A C26A C27A 119.5(4) . . ?
C25A C26A H26A 120.2 . . ?
C27A C26A H26A 120.2 . . ?
C28A C27A C26A 120.4(4) . . ?
C28A C27A H27A 119.8 . . ?
C26A C27A H27A 119.8 . . ?
C27A C28A C23A 120.6(4) . . ?
C27A C28A H28A 119.7 . . ?
C23A C28A H28A 119.7 . . ?
C30A C29A C34A 118.1(4) . . ?
C30A C29A C21A 121.5(4) . . ?
C34A C29A C21A 120.3(4) . . ?
C31A C30A C29A 121.0(5) . . ?
C31A C30A H30A 119.5 . . ?
C29A C30A H30A 119.5 . . ?
C32A C31A C30A 119.9(5) . . ?
C32A C31A H31A 120.0 . . ?
C30A C31A H31A 120.0 . . ?
C33A C32A C31A 119.8(5) . . ?
C33A C32A H32A 120.1 . . ?
C31A C32A H32A 120.1 . . ?
C34A C33A C32A 120.9(5) . . ?
C34A C33A H33A 119.6 . . ?
C32A C33A H33A 119.6 . . ?
C33A C34A C29A 120.2(5) . . ?
C33A C34A H34A 119.9 . . ?
C29A C34A H34A 119.9 . . ?
C10A N1A N2A 118.4(3) . . ?
C10A N1A H1N 120(2) . . ?
N2A N1A H1N 122(2) . . ?
C11A N2A N1A 115.6(3) . . ?
C6A O1A C7A 120.3(3) . . ?
C21A O3A C18A 107.4(3) . . ?
C6B C1B C2B 117.5(4) . . ?
C6B C1B C10B 127.7(4) . . ?
C2B C1B C10B 114.8(4) . . ?
C3B C2B C1B 121.2(4) . . ?
C3B C2B H2B 119.4 . . ?
C1B C2B H2B 119.4 . . ?
C4B C3B C2B 120.2(5) . . ?
C4B C3B H3B 119.9 . . ?
C2B C3B H3B 119.9 . . ?
C3B C4B C5B 120.6(5) . . ?
C3B C4B H4B 119.7 . . ?
C5B C4B H4B 119.7 . . ?
C4B C5B C6B 119.7(5) . . ?
C4B C5B H5B 120.1 . . ?
C6B C5B H5B 120.1 . . ?
O1B C6B C1B 116.9(4) . . ?
O1B C6B C5B 122.3(4) . . ?
C1B C6B C5B 120.8(4) . . ?
O1B C7B C8B 113.6(4) . . ?
O1B C7B H7B1 108.8 . . ?
C8B C7B H7B1 108.8 . . ?
O1B C7B H7B2 108.8 . . ?
C8B C7B H7B2 108.8 . . ?
H7B1 C7B H7B2 107.7 . . ?
C9B C8B C7B 175.2(7) . . ?
C8B C9B H9B 180.0 . . ?
O2B C10B N1B 121.5(4) . . ?
O2B C10B C1B 121.1(4) . . ?
N1B C10B C1B 117.4(3) . . ?
N2B C11B C18B 116.1(3) . . ?
N2B C11B C12B 127.9(3) . . ?
C18B C11B C12B 116.0(3) . . ?
C17B C12B C13B 118.9(4) . . ?
C17B C12B C11B 119.7(4) . . ?
C13B C12B C11B 121.4(4) . . ?
C14B C13B C12B 120.7(4) . . ?
C14B C13B H13B 119.6 . . ?
C12B C13B H13B 119.6 . . ?
C13B C14B C15B 120.3(4) . . ?
C13B C14B H14B 119.9 . . ?
C15B C14B H14B 119.9 . . ?
C14B C15B C16B 119.6(4) . . ?
C14B C15B H15B 120.2 . . ?
C16B C15B H15B 120.2 . . ?
C15B C16B C17B 120.3(4) . . ?
C15B C16B H16B 119.8 . . ?
C17B C16B H16B 119.8 . . ?
C16B C17B C12B 120.2(4) . . ?
C16B C17B H17B 119.9 . . ?
C12B C17B H17B 119.9 . . ?
C19B C18B O3B 109.2(3) . . ?
C19B C18B C11B 131.8(4) . . ?
O3B C18B C11B 118.8(3) . . ?
C18B C19B C20B 107.9(3) . . ?
C18B C19B H19B 126.0 . . ?
C20B C19B H19B 126.0 . . ?
C21B C20B C19B 105.8(3) . . ?
C21B C20B C22B 127.8(4) . . ?
C19B C20B C22B 125.9(3) . . ?
C20B C21B O3B 109.1(3) . . ?
C20B C21B C29B 136.9(4) . . ?
O3B C21B C29B 114.0(3) . . ?
O4B C22B C23B 119.2(4) . . ?
O4B C22B C20B 120.2(4) . . ?
C23B C22B C20B 120.6(4) . . ?
C24B C23B C28B 118.5(4) . . ?
C24B C23B C22B 123.3(4) . . ?
C28B C23B C22B 118.0(4) . . ?
C23B C24B C25B 120.2(4) . . ?
C23B C24B H24B 119.9 . . ?
C25B C24B H24B 119.9 . . ?
C26B C25B C24B 120.0(5) . . ?
C26B C25B H25B 120.0 . . ?
C24B C25B H25B 120.0 . . ?
C27B C26B C25B 120.6(4) . . ?
C27B C26B H26B 119.7 . . ?
C25B C26B H26B 119.7 . . ?
C26B C27B C28B 119.7(4) . . ?
C26B C27B H27B 120.1 . . ?
C28B C27B H27B 120.1 . . ?
C27B C28B C23B 120.9(4) . . ?
C27B C28B H28B 119.5 . . ?
C23B C28B H28B 119.5 . . ?
C34B C29B C30B 117.4(4) . . ?
C34B C29B C21B 119.7(4) . . ?
C30B C29B C21B 122.9(4) . . ?
C31B C30B C29B 120.7(4) . . ?
C31B C30B H30B 119.6 . . ?
C29B C30B H30B 119.6 . . ?
C32B C31B C30B 121.2(4) . . ?
C32B C31B H31B 119.4 . . ?
C30B C31B H31B 119.4 . . ?
C31B C32B C33B 119.3(4) . . ?
C31B C32B H32B 120.4 . . ?
C33B C32B H32B 120.4 . . ?
C32B C33B C34B 120.1(4) . . ?
C32B C33B H33B 120.0 . . ?
C34B C33B H33B 120.0 . . ?
C33B C34B C29B 121.3(4) . . ?
C33B C34B H34B 119.3 . . ?
C29B C34B H34B 119.3 . . ?
C10B N1B N2B 120.3(3) . . ?
C10B N1B H2N 117(2) . . ?
N2B N1B H2N 123(2) . . ?
C11B N2B N1B 116.7(3) . . ?
C6B O1B C7B 119.7(3) . . ?
C18B O3B C21B 107.9(3) . . ?
O1 C35 C36 114.0(6) . . ?
O1 C35 H35 123.0 . . ?
C36 C35 H35 123.0 . . ?
C35 C36 H36A 109.5 . . ?
C35 C36 H36B 109.5 . . ?
H36A C36 H36B 109.5 . . ?
C35 C36 H36C 109.5 . . ?
H36A C36 H36C 109.5 . . ?
H36B C36 H36C 109.5 . . ?
C35 O1 H1O 102(4) . . ?

loop_
_geom_torsion_atom_site_label_1
_geom_torsion_atom_site_label_2
_geom_torsion_atom_site_label_3
_geom_torsion_atom_site_label_4
_geom_torsion
_geom_torsion_site_symmetry_1
_geom_torsion_site_symmetry_2
_geom_torsion_site_symmetry_3
_geom_torsion_site_symmetry_4
_geom_torsion_publ_flag
C6A C1A C2A C3A -2.3(6) . . . . ?
C10A C1A C2A C3A 174.7(4) . . . . ?
C1A C2A C3A C4A -0.6(6) . . . . ?
C2A C3A C4A C5A 1.6(7) . . . . ?
C3A C4A C5A C6A 0.3(7) . . . . ?
C4A C5A C6A O1A 175.9(4) . . . . ?
C4A C5A C6A C1A -3.3(7) . . . . ?
C2A C1A C6A O1A -175.0(3) . . . . ?
C10A C1A C6A O1A 8.3(6) . . . . ?
C2A C1A C6A C5A 4.3(6) . . . . ?
C10A C1A C6A C5A -172.4(4) . . . . ?
C2A C1A C10A O2A 12.6(5) . . . . ?
C6A C1A C10A O2A -170.8(4) . . . . ?
C2A C1A C10A N1A -162.8(3) . . . . ?
C6A C1A C10A N1A 13.9(6) . . . . ?
N2A C11A C12A C13A -72.4(5) . . . . ?
C18A C11A C12A C13A 110.6(4) . . . . ?
N2A C11A C12A C17A 108.2(5) . . . . ?
C18A C11A C12A C17A -68.7(5) . . . . ?
C17A C12A C13A C14A 0.2(6) . . . . ?
C11A C12A C13A C14A -179.1(4) . . . . ?
C12A C13A C14A C15A -0.7(7) . . . . ?
C13A C14A C15A C16A 0.9(7) . . . . ?
C14A C15A C16A C17A -0.6(8) . . . . ?
C15A C16A C17A C12A 0.1(8) . . . . ?
C13A C12A C17A C16A 0.0(7) . . . . ?
C11A C12A C17A C16A 179.4(4) . . . . ?
N2A C11A C18A C19A -170.7(4) . . . . ?
C12A C11A C18A C19A 6.5(6) . . . . ?
N2A C11A C18A O3A 3.2(5) . . . . ?
C12A C11A C18A O3A -179.6(3) . . . . ?
O3A C18A C19A C20A -2.3(4) . . . . ?
C11A C18A C19A C20A 172.0(4) . . . . ?
C18A C19A C20A C21A 1.1(4) . . . . ?
C18A C19A C20A C22A -170.1(4) . . . . ?
C19A C20A C21A O3A 0.4(4) . . . . ?
C22A C20A C21A O3A 171.2(4) . . . . ?
C19A C20A C21A C29A 177.3(4) . . . . ?
C22A C20A C21A C29A -12.0(8) . . . . ?
C21A C20A C22A O4A -46.9(6) . . . . ?
C19A C20A C22A O4A 122.3(4) . . . . ?
C21A C20A C22A C23A 134.9(4) . . . . ?
C19A C20A C22A C23A -55.8(5) . . . . ?
O4A C22A C23A C24A 159.1(4) . . . . ?
C20A C22A C23A C24A -22.8(6) . . . . ?
O4A C22A C23A C28A -18.6(6) . . . . ?
C20A C22A C23A C28A 159.5(4) . . . . ?
C28A C23A C24A C25A 0.1(6) . . . . ?
C22A C23A C24A C25A -177.6(4) . . . . ?
C23A C24A C25A C26A -0.5(7) . . . . ?
C24A C25A C26A C27A -0.2(7) . . . . ?
C25A C26A C27A C28A 1.3(7) . . . . ?
C26A C27A C28A C23A -1.7(7) . . . . ?
C24A C23A C28A C27A 1.0(6) . . . . ?
C22A C23A C28A C27A 178.8(4) . . . . ?
C20A C21A C29A C30A -16.7(7) . . . . ?
O3A C21A C29A C30A 160.0(4) . . . . ?
C20A C21A C29A C34A 163.1(4) . . . . ?
O3A C21A C29A C34A -20.2(5) . . . . ?
C34A C29A C30A C31A 0.7(7) . . . . ?
C21A C29A C30A C31A -179.5(5) . . . . ?
C29A C30A C31A C32A -2.3(9) . . . . ?
C30A C31A C32A C33A 2.6(10) . . . . ?
C31A C32A C33A C34A -1.4(10) . . . . ?
C32A C33A C34A C29A -0.2(8) . . . . ?
C30A C29A C34A C33A 0.5(7) . . . . ?
C21A C29A C34A C33A -179.3(4) . . . . ?
O2A C10A N1A N2A -7.5(6) . . . . ?
C1A C10A N1A N2A 167.8(3) . . . . ?
C18A C11A N2A N1A 175.6(3) . . . . ?
C12A C11A N2A N1A -1.3(5) . . . . ?
C10A N1A N2A C11A -170.7(3) . . . . ?
C5A C6A O1A C7A 6.6(6) . . . . ?
C1A C6A O1A C7A -174.1(3) . . . . ?
C8A C7A O1A C6A 77.2(5) . . . . ?
C20A C21A O3A C18A -1.8(4) . . . . ?
C29A C21A O3A C18A -179.4(3) . . . . ?
C19A C18A O3A C21A 2.6(4) . . . . ?
C11A C18A O3A C21A -172.7(3) . . . . ?
C6B C1B C2B C3B 0.1(7) . . . . ?
C10B C1B C2B C3B -179.0(4) . . . . ?
C1B C2B C3B C4B 0.3(8) . . . . ?
C2B C3B C4B C5B 0.2(9) . . . . ?
C3B C4B C5B C6B -1.2(9) . . . . ?
C2B C1B C6B O1B 179.3(4) . . . . ?
C10B C1B C6B O1B -1.7(6) . . . . ?
C2B C1B C6B C5B -1.1(6) . . . . ?
C10B C1B C6B C5B 177.9(4) . . . . ?
C4B C5B C6B O1B -178.8(5) . . . . ?
C4B C5B C6B C1B 1.7(8) . . . . ?
C6B C1B C10B O2B 178.9(4) . . . . ?
C2B C1B C10B O2B -2.1(6) . . . . ?
C6B C1B C10B N1B -2.9(6) . . . . ?
C2B C1B C10B N1B 176.1(4) . . . . ?
N2B C11B C12B C17B 117.0(5) . . . . ?
C18B C11B C12B C17B -63.7(5) . . . . ?
N2B C11B C12B C13B -63.8(6) . . . . ?
C18B C11B C12B C13B 115.4(4) . . . . ?
C17B C12B C13B C14B -0.2(6) . . . . ?
C11B C12B C13B C14B -179.4(4) . . . . ?
C12B C13B C14B C15B -0.6(7) . . . . ?
C13B C14B C15B C16B 1.1(7) . . . . ?
C14B C15B C16B C17B -0.8(7) . . . . ?
C15B C16B C17B C12B 0.0(6) . . . . ?
C13B C12B C17B C16B 0.5(6) . . . . ?
C11B C12B C17B C16B 179.7(4) . . . . ?
N2B C11B C18B C19B 162.9(4) . . . . ?
C12B C11B C18B C19B -16.4(7) . . . . ?
N2B C11B C18B O3B -12.4(6) . . . . ?
C12B C11B C18B O3B 168.3(3) . . . . ?
O3B C18B C19B C20B 1.5(5) . . . . ?
C11B C18B C19B C20B -174.1(4) . . . . ?
C18B C19B C20B C21B -1.7(5) . . . . ?
C18B C19B C20B C22B 171.2(4) . . . . ?
C19B C20B C21B O3B 1.3(4) . . . . ?
C22B C20B C21B O3B -171.5(4) . . . . ?
C19B C20B C21B C29B -176.3(5) . . . . ?
C22B C20B C21B C29B 10.9(8) . . . . ?
C21B C20B C22B O4B 31.5(6) . . . . ?
C19B C20B C22B O4B -139.9(4) . . . . ?
C21B C20B C22B C23B -149.1(4) . . . . ?
C19B C20B C22B C23B 39.5(6) . . . . ?
O4B C22B C23B C24B -157.4(4) . . . . ?
C20B C22B C23B C24B 23.2(6) . . . . ?
O4B C22B C23B C28B 18.3(6) . . . . ?
C20B C22B C23B C28B -161.1(4) . . . . ?
C28B C23B C24B C25B -1.4(6) . . . . ?
C22B C23B C24B C25B 174.3(4) . . . . ?
C23B C24B C25B C26B 1.0(7) . . . . ?
C24B C25B C26B C27B 0.5(7) . . . . ?
C25B C26B C27B C28B -1.4(7) . . . . ?
C26B C27B C28B C23B 1.0(6) . . . . ?
C24B C23B C28B C27B 0.4(6) . . . . ?
C22B C23B C28B C27B -175.5(4) . . . . ?
C20B C21B C29B C34B -172.7(5) . . . . ?
O3B C21B C29B C34B 9.8(5) . . . . ?
C20B C21B C29B C30B 9.0(8) . . . . ?
O3B C21B C29B C30B -168.5(4) . . . . ?
C34B C29B C30B C31B 2.0(7) . . . . ?
C21B C29B C30B C31B -179.7(4) . . . . ?
C29B C30B C31B C32B -0.7(8) . . . . ?
C30B C31B C32B C33B -0.7(8) . . . . ?
C31B C32B C33B C34B 0.6(7) . . . . ?
C32B C33B C34B C29B 0.8(7) . . . . ?
C30B C29B C34B C33B -2.1(6) . . . . ?
C21B C29B C34B C33B 179.6(4) . . . . ?
O2B C10B N1B N2B 8.4(6) . . . . ?
C1B C10B N1B N2B -169.8(3) . . . . ?
C18B C11B N2B N1B -178.0(3) . . . . ?
C12B C11B N2B N1B 1.3(6) . . . . ?
C10B N1B N2B C11B -179.6(4) . . . . ?
C1B C6B O1B C7B -174.7(4) . . . . ?
C5B C6B O1B C7B 5.7(7) . . . . ?
C8B C7B O1B C6B -83.6(5) . . . . ?
C19B C18B O3B C21B -0.7(4) . . . . ?
C11B C18B O3B C21B 175.6(3) . . . . ?
C20B C21B O3B C18B -0.4(4) . . . . ?
C29B C21B O3B C18B 177.8(3) . . . . ?

loop_
_geom_hbond_atom_site_label_D
_geom_hbond_atom_site_label_H
_geom_hbond_atom_site_label_A
_geom_hbond_distance_DH
_geom_hbond_distance_HA
_geom_hbond_distance_DA
_geom_hbond_angle_DHA
_geom_hbond_site_symmetry_A
_geom_hbond_publ_flag
N1A H1N O1A 0.91(4) 1.96(4) 2.658(4) 132(3) . yes
N1B H2N O1B 0.85(3) 1.94(4) 2.650(4) 139(3) . yes
O1 H1O O2A 0.78(5) 2.06(5) 2.830(5) 171(5) 1_566 yes

_refine_diff_density_max         0.262
_refine_diff_density_min         -0.230
_refine_diff_density_rms         0.070

_shelx_res_file                  
;

TITL BG03M in P-1
    BG03M.res
    created by SHELXL-2018/3 at 09:58:19 on 22-Feb-2019
CELL 0.71073   9.1182  13.8291  23.4126 103.581  91.205  98.758
ZERR   2   0.0006   0.0010   0.0016   0.001   0.002   0.002
LATT 1
SFAC C  H  N  O
UNIT 140  106  8  18
LIST 6 ! automatically inserted. Change 6 to 4 for CHECKCIF!!
OMIT -3 50
L.S. 25
ACTA
BOND $H
FMAP 2
PLAN 5
CONF
EQIV $1 x, y+1, z+1
HTAB N1A O1A
HTAB N1B O1B
HTAB O1 O2A_$1
SIZE 0.22 0.18 0.09
TEMP 21
WGHT    0.083400
FVAR       0.45958
MOLE 1
C1A   1    0.672631   -0.087913   -0.156274    11.00000    0.04604    0.04643 =
         0.03162    0.00939    0.00780    0.01174
C2A   1    0.611332   -0.170673   -0.201036    11.00000    0.05313    0.05352 =
         0.04030    0.00715    0.00803    0.00724
AFIX  43
H2A   2    0.627351   -0.234542   -0.198797    11.00000   -1.20000
AFIX   0
C3A   1    0.528057   -0.161238   -0.248363    11.00000    0.05916    0.06631 =
         0.04261    0.00096    0.00437    0.01272
AFIX  43
H3A   2    0.489264   -0.217868   -0.277782    11.00000   -1.20000
AFIX   0
C4A   1    0.502827   -0.068396   -0.251830    11.00000    0.06788    0.09279 =
         0.04239    0.01419   -0.00333    0.02306
AFIX  43
H4A   2    0.444328   -0.061958   -0.283325    11.00000   -1.20000
AFIX   0
C5A   1    0.563179    0.016852   -0.209017    11.00000    0.08583    0.06405 =
         0.04751    0.01758    0.00270    0.03150
AFIX  43
H5A   2    0.544855    0.080025   -0.211703    11.00000   -1.20000
AFIX   0
C6A   1    0.650741    0.007500   -0.162308    11.00000    0.05582    0.05265 =
         0.03520    0.00836    0.00877    0.01417
C7A   1    0.694078    0.189822   -0.119783    11.00000    0.07491    0.04641 =
         0.06728    0.02102    0.00892    0.00631
AFIX  23
H7A1  2    0.773242    0.239040   -0.096509    11.00000   -1.20000
H7A2  2    0.693912    0.198777   -0.159651    11.00000   -1.20000
AFIX   0
C8A   1    0.554108    0.206502   -0.095664    11.00000    0.05660    0.05743 =
         0.06680    0.01133    0.00260    0.01013
C9A   1    0.447829    0.223814   -0.071367    11.00000    0.06535    0.10056 =
         0.10365    0.00215    0.00228    0.01232
AFIX 163
H9A   2    0.362758    0.237672   -0.051919    11.00000   -1.20000
AFIX   0
C10A  1    0.748544   -0.111632   -0.105310    11.00000    0.04380    0.04152 =
         0.03827    0.00586    0.01173    0.00615
C11A  1    0.818435    0.009076    0.043871    11.00000    0.03387    0.03881 =
         0.03890    0.01181    0.00719    0.00675
C12A  1    0.781268    0.112131    0.047696    11.00000    0.04508    0.04425 =
         0.02980    0.01081    0.00346    0.01045
C13A  1    0.876355    0.184097    0.028632    11.00000    0.04767    0.04030 =
         0.05039    0.01120    0.01163    0.00730
AFIX  43
H13A  2    0.964713    0.168497    0.012553    11.00000   -1.20000
AFIX   0
C14A  1    0.841322    0.278430    0.033259    11.00000    0.06499    0.04049 =
         0.06385    0.01363    0.01289    0.00581
AFIX  43
H14A  2    0.906882    0.326506    0.020659    11.00000   -1.20000
AFIX   0
C15A  1    0.711970    0.302764    0.056026    11.00000    0.07695    0.03945 =
         0.07238    0.01404    0.01852    0.02420
AFIX  43
H15A  2    0.688479    0.366688    0.058493    11.00000   -1.20000
AFIX   0
C16A  1    0.616465    0.231956    0.075325    11.00000    0.06837    0.06325 =
         0.09331    0.02798    0.03677    0.03459
AFIX  43
H16A  2    0.528293    0.248256    0.091274    11.00000   -1.20000
AFIX   0
C17A  1    0.650216    0.137571    0.071238    11.00000    0.05633    0.05795 =
         0.07598    0.03133    0.02314    0.01706
AFIX  43
H17A  2    0.584689    0.090129    0.084363    11.00000   -1.20000
AFIX   0
C18A  1    0.852957   -0.016259    0.098930    11.00000    0.04490    0.03238 =
         0.04009    0.01270    0.00446    0.01006
C19A  1    0.846685    0.032944    0.155704    11.00000    0.06131    0.03755 =
         0.03675    0.00905    0.00860    0.00586
AFIX  43
H19A  2    0.828111    0.098501    0.169198    11.00000   -1.20000
AFIX   0
C20A  1    0.873617   -0.033714    0.190931    11.00000    0.04924    0.03958 =
         0.02857    0.00910    0.00448    0.00379
C21A  1    0.897958   -0.120413    0.153217    11.00000    0.04561    0.04176 =
         0.03611    0.01619   -0.00031    0.00520
C22A  1    0.853256   -0.014632    0.255770    11.00000    0.04928    0.04528 =
         0.04420    0.01912    0.00746    0.01386
C23A  1    0.933735    0.079814    0.294772    11.00000    0.05703    0.03855 =
         0.03187    0.01336    0.00613    0.00942
C24A  1    1.060743    0.132582    0.278880    11.00000    0.06211    0.05446 =
         0.03583    0.01088    0.01367    0.00712
AFIX  43
H24A  2    1.096392    0.110326    0.241960    11.00000   -1.20000
AFIX   0
C25A  1    1.135842    0.218739    0.317610    11.00000    0.05955    0.05593 =
         0.05460    0.01070    0.00517   -0.00139
AFIX  43
H25A  2    1.221895    0.253596    0.306669    11.00000   -1.20000
AFIX   0
C26A  1    1.083351    0.252517    0.371957    11.00000    0.08098    0.04586 =
         0.04877    0.00793   -0.00508    0.00866
AFIX  43
H26A  2    1.133650    0.310108    0.397976    11.00000   -1.20000
AFIX   0
C27A  1    0.954273    0.200007    0.387904    11.00000    0.09335    0.05605 =
         0.04042    0.00397    0.01571    0.02036
AFIX  43
H27A  2    0.917221    0.223415    0.424409    11.00000   -1.20000
AFIX   0
C28A  1    0.881897    0.114518    0.350346    11.00000    0.06753    0.05530 =
         0.03852    0.01740    0.01102    0.01458
AFIX  43
H28A  2    0.797242    0.078985    0.361833    11.00000   -1.20000
AFIX   0
C29A  1    0.936655   -0.216113    0.159640    11.00000    0.05520    0.04955 =
         0.04435    0.01892    0.00827    0.01382
C30A  1    0.994139   -0.226645    0.212773    11.00000    0.10168    0.07913 =
         0.05467    0.02475    0.01266    0.04538
AFIX  43
H30A  2    1.007808   -0.171804    0.245236    11.00000   -1.20000
AFIX   0
C31A  1    1.031116   -0.316731    0.218146    11.00000    0.14965    0.10683 =
         0.07284    0.05503    0.02384    0.07552
AFIX  43
H31A  2    1.072820   -0.322032    0.253654    11.00000   -1.20000
AFIX   0
C32A  1    1.006566   -0.398839    0.171181    11.00000    0.15679    0.07291 =
         0.10595    0.05172    0.03441    0.06428
AFIX  43
H32A  2    1.027760   -0.460692    0.175175    11.00000   -1.20000
AFIX   0
C33A  1    0.950741   -0.389635    0.118333    11.00000    0.11670    0.05845 =
         0.09090    0.02975    0.01610    0.04162
AFIX  43
H33A  2    0.936279   -0.445211    0.086297    11.00000   -1.20000
AFIX   0
C34A  1    0.915989   -0.299918    0.112020    11.00000    0.06616    0.04398 =
         0.06210    0.01581    0.00878    0.01776
AFIX  43
H34A  2    0.878406   -0.294776    0.075805    11.00000   -1.20000
AFIX   0
N1A   3    0.773357   -0.036915   -0.054938    11.00000    0.05353    0.03803 =
         0.03804    0.01151    0.00515    0.01522
N2A   3    0.816631   -0.060864   -0.003791    11.00000    0.04890    0.04127 =
         0.03890    0.01573    0.00764    0.01348
O1A   4    0.721644    0.089039   -0.120231    11.00000    0.08031    0.04017 =
         0.05656    0.01029   -0.00798    0.01338
O2A   4    0.777484   -0.195833   -0.107965    11.00000    0.09360    0.04415 =
         0.04823    0.00589    0.00446    0.02901
O3A   4    0.888361   -0.109906    0.096644    11.00000    0.05264    0.03687 =
         0.03589    0.00845    0.00417    0.01374
O4A   4    0.768772   -0.075184    0.275005    11.00000    0.08522    0.05658 =
         0.05224    0.01751    0.01539   -0.00648
MOLE 2
C1B   1    0.495549    0.451277    0.698225    11.00000    0.04497    0.04435 =
         0.03667    0.00735    0.00583    0.00171
C2B   1    0.469974    0.512626    0.752219    11.00000    0.07209    0.05837 =
         0.04475    0.00647    0.01085    0.00812
AFIX  43
H2B   2    0.481107    0.582021    0.756697    11.00000   -1.20000
AFIX   0
C3B   1    0.428565    0.472432    0.799017    11.00000    0.10361    0.08272 =
         0.04684    0.00888    0.02477    0.01160
AFIX  43
H3B   2    0.411543    0.514636    0.834645    11.00000   -1.20000
AFIX   0
C4B   1    0.412457    0.371340    0.793371    11.00000    0.11429    0.09373 =
         0.05831    0.03311    0.03255    0.00167
AFIX  43
H4B   2    0.384073    0.344687    0.825167    11.00000   -1.20000
AFIX   0
C5B   1    0.437629    0.308365    0.741307    11.00000    0.09711    0.06083 =
         0.06005    0.02393    0.01634    0.00042
AFIX  43
H5B   2    0.428233    0.239315    0.737948    11.00000   -1.20000
AFIX   0
C6B   1    0.477335    0.348016    0.693406    11.00000    0.06467    0.04750 =
         0.03758    0.00894    0.00538   -0.00329
C7B   1    0.472329    0.181004    0.630077    11.00000    0.07988    0.03759 =
         0.05889    0.01444    0.00559   -0.00450
AFIX  23
H7B1  2    0.451693    0.151293    0.588300    11.00000   -1.20000
H7B2  2    0.384079    0.162409    0.650022    11.00000   -1.20000
AFIX   0
C8B   1    0.593324    0.139451    0.650707    11.00000    0.07894    0.06599 =
         0.06821    0.02346   -0.00094    0.00324
C9B   1    0.685235    0.099816    0.664732    11.00000    0.09898    0.14240 =
         0.11899    0.06147    0.00578    0.03234
AFIX 163
H9B   2    0.759536    0.067774    0.676070    11.00000   -1.20000
AFIX   0
C10B  1    0.542537    0.506821    0.651796    11.00000    0.04829    0.03639 =
         0.03949    0.00438    0.00362    0.00840
C11B  1    0.672476    0.441174    0.509875    11.00000    0.05802    0.03632 =
         0.03783    0.01015    0.00809    0.01085
C12B  1    0.641228    0.329118    0.491335    11.00000    0.06086    0.03100 =
         0.03074    0.00674    0.01480    0.00663
C13B  1    0.707958    0.270206    0.521057    11.00000    0.07820    0.04223 =
         0.04276    0.00713    0.00721    0.01377
AFIX  43
H13B  2    0.773081    0.300945    0.553570    11.00000   -1.20000
AFIX   0
C14B  1    0.679110    0.167124    0.503099    11.00000    0.09627    0.04105 =
         0.05510    0.01059    0.01766    0.02491
AFIX  43
H14B  2    0.725359    0.128465    0.523246    11.00000   -1.20000
AFIX   0
C15B  1    0.582196    0.120656    0.455477    11.00000    0.09687    0.03296 =
         0.06203    0.00526    0.02615    0.00654
AFIX  43
H15B  2    0.561466    0.050682    0.443730    11.00000   -1.20000
AFIX   0
C16B  1    0.515895    0.178294    0.425221    11.00000    0.07208    0.04730 =
         0.05102   -0.00324    0.00950   -0.00353
AFIX  43
H16B  2    0.451115    0.147093    0.392669    11.00000   -1.20000
AFIX   0
C17B  1    0.545155    0.282218    0.442991    11.00000    0.06288    0.04299 =
         0.04702    0.00826    0.00983    0.00872
AFIX  43
H17B  2    0.500082    0.320737    0.422368    11.00000   -1.20000
AFIX   0
C18B  1    0.746819    0.492154    0.467869    11.00000    0.06161    0.02871 =
         0.03532    0.00564    0.00687    0.00560
C19B  1    0.822205    0.458308    0.420233    11.00000    0.06436    0.03357 =
         0.04251    0.00523    0.00953    0.00862
AFIX  43
H19B  2    0.831838    0.391518    0.404215    11.00000   -1.20000
AFIX   0
C20B  1    0.884548    0.543110    0.398770    11.00000    0.05580    0.03426 =
         0.03233    0.00411    0.00496    0.00468
C21B  1    0.838343    0.625116    0.434671    11.00000    0.05628    0.04280 =
         0.03216    0.01456    0.00678    0.00174
C22B  1    0.992312    0.542335    0.352171    11.00000    0.05011    0.04332 =
         0.03872    0.01393    0.00190    0.00292
C23B  1    0.977665    0.456925    0.299670    11.00000    0.04252    0.03904 =
         0.03624    0.01317    0.00307    0.00911
C24B  1    0.845686    0.393648    0.279812    11.00000    0.05557    0.05778 =
         0.04263    0.00660    0.01013    0.00956
AFIX  43
H24B  2    0.762092    0.399864    0.301625    11.00000   -1.20000
AFIX   0
C25B  1    0.837088    0.320650    0.227353    11.00000    0.07321    0.06065 =
         0.05365   -0.00187    0.00621   -0.00231
AFIX  43
H25B  2    0.747406    0.278683    0.213718    11.00000   -1.20000
AFIX   0
C26B  1    0.960205    0.310384    0.195734    11.00000    0.10049    0.04819 =
         0.05062    0.00518    0.02518    0.01783
AFIX  43
H26B  2    0.953714    0.261638    0.160441    11.00000   -1.20000
AFIX   0
C27B  1    1.092704    0.370968    0.215420    11.00000    0.07180    0.05281 =
         0.05405    0.01739    0.02853    0.02819
AFIX  43
H27B  2    1.176654    0.362540    0.194086    11.00000   -1.20000
AFIX   0
C28B  1    1.101601    0.444238    0.266715    11.00000    0.04846    0.05389 =
         0.05283    0.02301    0.01094    0.01534
AFIX  43
H28B  2    1.191719    0.486106    0.279712    11.00000   -1.20000
AFIX   0
C29B  1    0.851224    0.732499    0.437906    11.00000    0.05220    0.04103 =
         0.03834    0.01126    0.00632    0.00417
C30B  1    0.908405    0.775873    0.393503    11.00000    0.09686    0.05835 =
         0.05735    0.02925    0.02769    0.01745
AFIX  43
H30B  2    0.939843    0.735469    0.359908    11.00000   -1.20000
AFIX   0
C31B  1    0.918992    0.877950    0.398723    11.00000    0.08238    0.05981 =
         0.07562    0.04527    0.02248    0.01406
AFIX  43
H31B  2    0.958563    0.905640    0.368728    11.00000   -1.20000
AFIX   0
C32B  1    0.872490    0.939196    0.447095    11.00000    0.07098    0.03966 =
         0.07913    0.01877   -0.00309    0.00251
AFIX  43
H32B  2    0.881174    1.008171    0.450300    11.00000   -1.20000
AFIX   0
C33B  1    0.812634    0.897890    0.491072    11.00000    0.07824    0.04054 =
         0.05795    0.00859    0.00785    0.00558
AFIX  43
H33B  2    0.779677    0.938915    0.524070    11.00000   -1.20000
AFIX   0
C34B  1    0.801375    0.795631    0.486329    11.00000    0.07216    0.03754 =
         0.04895    0.01624    0.00490    0.00357
AFIX  43
H34B  2    0.759585    0.768405    0.516137    11.00000   -1.20000
AFIX   0
N1B   3    0.577743    0.451493    0.599318    11.00000    0.07488    0.02783 =
         0.04167    0.01148    0.01536    0.00784
N2B   3    0.643274    0.498519    0.558665    11.00000    0.06748    0.03576 =
         0.03707    0.01374    0.01047    0.00632
O1B   4    0.501377    0.288056    0.639490    11.00000    0.11232    0.03457 =
         0.04965    0.01123    0.01862   -0.00272
O2B   4    0.552102    0.598096    0.661588    11.00000    0.10038    0.03461 =
         0.04811    0.00670    0.01688    0.01492
O3B   4    0.754469    0.594013    0.477210    11.00000    0.07308    0.03103 =
         0.03676    0.00944    0.01726    0.00836
O4B   4    1.095538    0.612345    0.356994    11.00000    0.06349    0.06175 =
         0.05758    0.00201    0.01170   -0.01024
MOLE 3
C35   1    0.714549    0.592273    0.935259    11.00000    0.25317    0.05376 =
         0.09612    0.01982   -0.04715   -0.00528
AFIX  43
H35   2    0.683488    0.587643    0.896482    11.00000   -1.20000
AFIX   0
C36   1    0.704368    0.509748    0.959536    11.00000    0.18941    0.08604 =
         0.20106    0.03807    0.01061    0.00013
AFIX 137
H36A  2    0.798484    0.509134    0.978499    11.00000   -1.50000
H36B  2    0.677814    0.449094    0.929039    11.00000   -1.50000
H36C  2    0.629732    0.513672    0.987938    11.00000   -1.50000
AFIX   0
O1    4    0.774581    0.681666    0.973474    11.00000    0.10355    0.07821 =
         0.08466    0.04302    0.00811    0.00758
H2N   2    0.565080    0.387709    0.594965    11.00000    0.03915
H1N   2    0.755849    0.026163   -0.055343    11.00000    0.05543
H1O   2    0.784001    0.718723    0.952957    11.00000    0.07834
HKLF 4


REM  BG03M in P-1
REM wR2 = 0.2035, GooF = S = 1.037, Restrained GooF = 1.037 for all data
REM R1 = 0.0774 for 5151 Fo > 4sig(Fo) and 0.1601 for all 9961 data
REM 761 parameters refined using 0 restraints

END

WGHT      0.0834      0.0000

REM Highest difference peak  0.262,  deepest hole -0.230,  1-sigma level  0.070
Q1    1   0.7519  0.5166  0.9785  11.00000  0.05    0.26
Q2    1   0.3021  0.3609  0.8103  11.00000  0.05    0.24
Q3    1   0.7757  0.5320  0.9238  11.00000  0.05    0.24
Q4    1   0.4976  0.5614  0.9690  11.00000  0.05    0.24
Q5    1   0.3512  0.3985  0.7690  11.00000  0.05    0.23
;
_shelx_res_checksum              10607
